# Supplementary material for: Short-term wind speed prediction of wind farm based on TSO-VMD-BiLSTM
Source: PeerJ Comput Sci. 2024 May 21;10:e2032. doi: 10.7717/peerj-cs.2032 (PMC11157613; doi:10.7717/peerj-cs.2032)
Supplement: Supplemental Information 1 [file peerj-cs-10-2032-s001.zip › The raw data in Figure 1.xls]

## Sheet: Raw wind speed data
Sample	Time	Wind speed of wind measurement tower (m/s)	Direction(°)	Temperature(°C)	Pressure(hPa)	Wheel hub height wind speed (m/s)
1	2022-01-01	3.704	248.016	13.155	874.684	4.454
2	2022-01-01 00:15:00	3.498	256.954	13.139	874.64	3.56
3	2022-01-01 00:30:00	3.142	267.296	13.129	874.626	3.662
4	2022-01-01 00:45:00	3.525	266.783	13.125	874.484	3.944
5	2022-01-01 01:00:00	3.422	248.507	13.117	874.356	3.612
6	2022-01-01 01:15:00	4.343	233.203	13.105	874.188	4.809
7	2022-01-01 01:30:00	4.215	238.082	13.105	874.132	4.251
8	2022-01-01 01:45:00	4.011	239.392	13.091	874.005	4.175
9	2022-01-01 02:00:00	3.524	251.138	13.085	874.005	3.637
10	2022-01-01 02:15:00	3.193	252.378	13.083	873.805	3.406
11	2022-01-01 02:30:00	2.914	251.993	13.071	873.819	3.203
12	2022-01-01 02:45:00	2.405	257.341	13.069	873.862	2.746
13	2022-01-01 03:00:00	3.168	250.811	13.063	873.834	3.663
14	2022-01-01 03:15:00	2.609	240.774	13.051	873.733	3.254
15	2022-01-01 03:30:00	3.015	241.557	13.046	873.762	3.509
16	2022-01-01 03:45:00	3.015	256.053	13.042	873.92	3.127
17	2022-01-01 04:00:00	2.711	276.015	13.028	873.962	2.796
18	2022-01-01 04:15:00	2.558	251.794	13.029	873.676	2.899
19	2022-01-01 04:30:00	2.761	259.527	13.017	873.791	2.796
20	2022-01-01 04:45:00	2.507	265.802	13.011	873.762	3.025
21	2022-01-01 05:00:00	1.79	255.772	13.004	873.492	2.363
22	2022-01-01 05:15:00	1.688	245.394	12.995	873.394	2.721
23	2022-01-01 05:30:00	2.276	226.484	12.989	873.155	3.101
24	2022-01-01 05:45:00	1.131	236.733	12.979	873.126	2.031
25	2022-01-01 06:00:00	0.396	276.975	12.969	872.898	1.089
26	2022-01-01 06:15:00	0.725	276.94	12.962	872.898	1.445
27	2022-01-01 06:30:00	0.801	276.94	12.949	872.741	1.013
28	2022-01-01 06:45:00	0.32	276.94	12.94	872.642	0.32
29	2022-01-01 07:00:00	1.409	271.266	12.92	872.755	2.286
30	2022-01-01 07:15:00	2.199	265.35	12.915	872.712	2.772
31	2022-01-01 07:30:00	2.507	265.554	12.902	872.797	2.821
32	2022-01-01 07:45:00	2.071	266.877	12.894	873.027	3.025
33	2022-01-01 08:00:00	2.251	266.783	12.889	873.155	3.38
34	2022-01-01 08:15:00	1.739	267.087	12.881	873.098	2.924
35	2022-01-01 08:30:00	2.482	254.952	12.876	873.17	3.457
36	2022-01-01 08:45:00	2.583	244.685	12.873	873.098	3.637
37	2022-01-01 09:00:00	2.889	238.418	12.864	873.084	3.816
38	2022-01-01 09:15:00	3.32	243.417	12.871	873.31	4.047
39	2022-01-01 09:30:00	3.32	237.626	12.889	873.394	3.587
40	2022-01-01 09:45:00	3.092	241.042	12.92	873.478	3.51
41	2022-01-01 10:00:00	2.787	243.16	12.968	873.619	3.816
42	2022-01-01 10:15:00	3.397	239.696	13.008	873.762	3.842
43	2022-01-01 10:30:00	3.067	239.779	13.07	873.662	4.25
44	2022-01-01 10:45:00	3.73	244.903	13.177	873.705	4.682
45	2022-01-01 11:00:00	3.985	247.512	13.263	873.877	4.53
46	2022-01-01 11:15:00	3.806	238.434	13.388	873.719	4.174
47	2022-01-01 11:30:00	3.678	239.497	13.476	873.719	4.377
48	2022-01-01 11:45:00	3.909	247.125	13.618	874.061	4.276
49	2022-01-01 12:00:00	3.959	245.103	13.794	873.919	4.453
50	2022-01-01 12:15:00	3.449	246.728	14.027	873.891	3.841
51	2022-01-01 12:30:00	3.576	251.22	14.255	873.662	4.224
52	2022-01-01 12:45:00	3.168	241.814	14.415	873.562	3.254
53	2022-01-01 13:00:00	4.214	249.489	14.927	873.436	4.377
54	2022-01-01 13:15:00	3.754	253.349	14.919	873.324	3.586
55	2022-01-01 13:30:00	4.01	253.163	14.919	873.324	4.021
56	2022-01-01 13:45:00	3.883	260.137	14.909	873.197	4.148
57	2022-01-01 14:00:00	4.316	268.103	14.902	873.127	4.477
58	2022-01-01 14:15:00	4.9	264.863	14.901	872.798	5.037
59	2022-01-01 14:30:00	4.951	262.36	14.895	872.572	4.961
60	2022-01-01 14:45:00	4.646	258.253	14.898	872.502	4.986
61	2022-01-01 15:00:00	4.621	263.657	14.898	872.177	4.707
62	2022-01-01 15:15:00	3.934	259.832	14.572	872.248	4.199
63	2022-01-01 15:30:00	4.95	260.838	14.58	872.247	5.012
64	2022-01-01 15:45:00	5.714	268.502	14.581	872.234	5.317
65	2022-01-01 16:00:00	5.306	264.044	14.575	872.262	5.519
66	2022-01-01 16:15:00	4.621	271.028	14.577	872.148	4.631
67	2022-01-01 16:30:00	4.672	276.06	14.579	872.048	4.555
68	2022-01-01 16:45:00	4.368	275.393	14.58	871.991	4.224
69	2022-01-01 17:00:00	4.266	278.927	14.59	872.034	4.327
70	2022-01-01 17:15:00	3.858	296.43	14.598	871.862	3.663
71	2022-01-01 17:30:00	3.704	314.143	14.621	871.694	3.561
72	2022-01-01 17:45:00	4.57	319.654	14.114	871.68	4.505
73	2022-01-01 18:00:00	4.824	325.913	13.901	871.624	4.783
74	2022-01-01 18:15:00	5.154	329.576	13.719	871.694	5.443
75	2022-01-01 18:30:00	4.443	322.567	13.587	871.736	4.529
76	2022-01-01 18:45:00	3.652	323.375	13.493	871.624	3.483
77	2022-01-01 19:00:00	3.422	321.187	13.437	871.568	3.305
78	2022-01-01 19:15:00	3.015	327.799	13.395	871.596	3.382
79	2022-01-01 19:30:00	0.725	316.903	13.367	871.582	1.317
80	2022-01-01 19:45:00	0.573	309.568	13.339	871.484	0.577
81	2022-01-01 20:00:00	0.32	309.58	13.316	871.327	0.32
82	2022-01-01 20:15:00	1.536	309.545	13.301	871.413	0.32
83	2022-01-01 20:30:00	1.995	282.003	13.29	871.469	0.423
84	2022-01-01 20:45:00	2.456	154.09	13.275	871.355	0.986
85	2022-01-01 21:00:00	3.909	142.564	13.259	871.284	2.924
86	2022-01-01 21:15:00	4.647	150.392	13.25	871.055	3.178
87	2022-01-01 21:30:00	4.444	168.971	13.242	870.802	3.791
88	2022-01-01 21:45:00	4.036	176.563	13.231	870.647	3.153
89	2022-01-01 22:00:00	3.294	184.133	13.219	870.563	2.44
90	2022-01-01 22:15:00	2.939	186.59	13.215	870.362	2.056
91	2022-01-01 22:30:00	3.423	184.87	13.203	870.205	2.593
92	2022-01-01 22:45:00	2.43	194.242	13.195	870.106	1.622
93	2022-01-01 23:00:00	1.739	183.465	13.191	870.106	0.832
94	2022-01-01 23:15:00	2.148	171.99	13.182	869.952	1.774
95	2022-01-01 23:30:00	1.663	180.468	13.176	869.854	1.09
96	2022-01-01 23:45:00	2.353	180.41	13.169	869.77	1.851
97	2022-01-02	1.917	187.139	13.162	869.798	1.749
98	2022-01-02 00:15:00	1.612	223.552	13.154	869.826	1.496
99	2022-01-02 00:30:00	1.637	246.505	13.155	869.626	1.318
100	2022-01-02 00:45:00	1.968	246.4	13.146	869.541	1.597
101	2022-01-02 01:00:00	1.892	233.06	13.136	869.412	1.343
102	2022-01-02 01:15:00	1.84	238.469	13.136	869.27	1.876
103	2022-01-02 01:30:00	1.815	239.158	13.126	869.186	2.209
104	2022-01-02 01:45:00	2.02	239.392	13.112	869.088	1.927
105	2022-01-02 02:00:00	1.917	233.836	13.109	868.934	1.851
106	2022-01-02 02:15:00	1.663	233.799	13.106	868.862	2.184
107	2022-01-02 02:30:00	1.917	242.493	13.097	868.82	2.491
108	2022-01-02 02:45:00	2.405	249.901	13.09	868.719	2.746
109	2022-01-02 03:00:00	2.787	264.722	13.087	868.633	3.304
110	2022-01-02 03:15:00	2.353	276.39	13.08	868.562	2.363
111	2022-01-02 03:30:00	2.148	273.567	13.071	868.619	1.902
112	2022-01-02 03:45:00	1.232	301.897	13.068	868.49	1.597
113	2022-01-02 04:00:00	0.827	307.31	13.065	868.336	2.286
114	2022-01-02 04:15:00	0.421	308.18	13.053	868.182	1.85
115	2022-01-02 04:30:00	0.32	315.114	13.047	868.084	1.267
116	2022-01-02 04:45:00	0.32	319.76	13.04	867.998	1.546
117	2022-01-02 05:00:00	0.32	319.748	13.029	867.855	1.115
118	2022-01-02 05:15:00	0.421	322.86	13.027	867.769	1.774
119	2022-01-02 05:30:00	0.421	323.27	13.021	867.712	1.521
120	2022-01-02 05:45:00	0.32	327.903	13.009	867.784	0.987
121	2022-01-02 06:00:00	1.181	344.342	13.001	867.641	0.987
122	2022-01-02 06:15:00	0.903	344.33	12.991	867.683	0.32
123	2022-01-02 06:30:00	1.029	344.307	12.986	867.613	0.32
124	2022-01-02 06:45:00	0.345	344.33	12.971	867.626	0.32
125	2022-01-02 07:00:00	0.32	344.458	12.969	867.542	0.474
126	2022-01-02 07:15:00	0.32	355.607	12.956	867.458	0.32
127	2022-01-02 07:30:00	0.32	355.56	12.949	867.5	0.32
128	2022-01-02 07:45:00	0.32	62.095	12.94	867.444	1.089
129	2022-01-02 08:00:00	1.739	98.63	12.925	867.444	2.184
130	2022-01-02 08:15:00	2.174	98.63	12.913	867.486	2.338
131	2022-01-02 08:30:00	1.739	98.63	12.901	867.64	2.184
132	2022-01-02 08:45:00	2.456	98.63	12.894	867.812	2.389
133	2022-01-02 09:00:00	1.943	98.63	12.893	867.969	1.723
134	2022-01-02 09:15:00	1.688	98.63	12.897	868.406	1.698
135	2022-01-02 09:30:00	1.764	87.388	12.915	868.462	1.343
136	2022-01-02 09:45:00	1.994	77.022	12.947	868.691	1.47
137	2022-01-02 10:00:00	1.994	75.82	12.986	869.004	1.013
138	2022-01-02 10:15:00	3.499	53.268	13.032	868.605	2.235
139	2022-01-02 10:30:00	5.51	50.624	13.081	868.934	5.724
140	2022-01-02 10:45:00	6.582	51.727	13.131	869.018	5.722
141	2022-01-02 11:00:00	8.695	68.001	13.199	868.676	7.431
142	2022-01-02 11:15:00	8.847	72.329	13.259	868.562	8.095
143	2022-01-02 11:30:00	8.619	75.688	13.335	868.805	8.578
144	2022-01-02 11:45:00	7.755	76.331	13.419	868.934	9.414
145	2022-01-02 12:00:00	6.912	78.682	13.514	869.172	7.918
146	2022-01-02 12:15:00	6.733	77.816	13.676	869.541	6.591
147	2022-01-02 12:30:00	6.224	79.185	13.881	869.826	6.362
148	2022-01-02 12:45:00	6.121	81.068	14.122	869.966	6.208
149	2022-01-02 13:00:00	6.045	79.173	14.895	870.135	6.106
150	2022-01-02 13:15:00	5.968	81.432	14.923	870.319	5.825
151	2022-01-02 13:30:00	5.892	84.497	14.916	870.219	5.876
152	2022-01-02 13:45:00	5.534	83.665	14.908	870.135	5.571
153	2022-01-02 14:00:00	5.739	81.759	14.901	870.148	5.825
154	2022-01-02 14:15:00	6.505	85.901	14.895	869.91	6.539
155	2022-01-02 14:30:00	7.115	80.624	14.891	869.797	7.049
156	2022-01-02 14:45:00	6.606	82.718	14.883	869.896	6.489
157	2022-01-02 15:00:00	6.835	81.397	14.883	870.008	6.845
158	2022-01-02 15:15:00	7.346	81.76	14.567	869.91	7.355
159	2022-01-02 15:30:00	7.346	84.988	14.563	869.896	7.355
160	2022-01-02 15:45:00	7.371	85.924	15.188	869.882	7.33
161	2022-01-02 16:00:00	7.498	81.443	15.287	869.994	7.483
162	2022-01-02 16:15:00	7.193	81.701	15.285	870.305	7.254
163	2022-01-02 16:30:00	8.34	80.004	15.289	870.405	8.223
164	2022-01-02 16:45:00	7.728	80.776	15.3	870.704	7.764
165	2022-01-02 17:00:00	8.67	83.842	15.301	870.62	8.755
166	2022-01-02 17:15:00	8.567	82.918	15.31	870.577	8.831
167	2022-01-02 17:30:00	8.467	83.713	15.317	870.648	8.933
168	2022-01-02 17:45:00	7.805	86.218	15.331	870.844	8.603
169	2022-01-02 18:00:00	7.755	85.655	14.543	870.914	8.705
170	2022-01-02 18:15:00	8.695	84.03	13.986	870.69	9.952
171	2022-01-02 18:30:00	8.821	82.027	13.775	870.647	10.463
172	2022-01-02 18:45:00	8.948	81.151	13.632	870.577	11.098
173	2022-01-02 19:00:00	8.619	84.929	13.523	870.534	10.487
174	2022-01-02 19:15:00	8.491	85.936	13.456	870.391	11.278
175	2022-01-02 19:30:00	10.248	84.613	13.411	870.205	12.727
176	2022-01-02 19:45:00	10.274	84.59	13.377	870.219	12.525
177	2022-01-02 20:00:00	11.011	83.375	13.348	870.162	12.17
178	2022-01-02 20:15:00	11.012	80.963	13.324	870.106	12.474
179	2022-01-02 20:30:00	10.985	79.197	13.307	870.106	12.651
180	2022-01-02 20:45:00	10.578	77.945	13.292	870.19	11.687
181	2022-01-02 21:00:00	10.579	77.628	13.275	870.276	12.221
182	2022-01-02 21:15:00	10.706	76.193	13.263	870.391	11.942
183	2022-01-02 21:30:00	10.961	73.862	13.251	870.391	12.702
184	2022-01-02 21:45:00	11.267	75.101	13.236	870.548	12.322
185	2022-01-02 22:00:00	11.268	75.299	13.23	870.648	12.449
186	2022-01-02 22:15:00	11.497	72.775	13.217	870.633	12.043
187	2022-01-02 22:30:00	12.135	75.278	13.212	870.562	11.662
188	2022-01-02 22:45:00	12.084	74.843	13.198	870.548	11.662
189	2022-01-02 23:00:00	12.084	75.885	13.193	870.448	11.662
190	2022-01-02 23:15:00	12.135	76.928	13.183	870.305	11.942
191	2022-01-02 23:30:00	11.728	77.325	13.18	870.219	11.737
192	2022-01-02 23:45:00	10.884	78.131	13.173	870.276	11.251
193	2022-01-03	9.916	79.772	13.158	870.206	11.02
194	2022-01-03 00:15:00	10.275	78.06	13.15	870.248	11.713
195	2022-01-03 00:30:00	10.351	75.957	13.15	869.994	11.764
196	2022-01-03 00:45:00	10.07	76.553	13.137	869.769	11.508
197	2022-01-03 01:00:00	10.478	75.195	13.125	869.783	11.866
198	2022-01-03 01:15:00	9.891	75.182	13.128	869.854	11.917
199	2022-01-03 01:30:00	10.325	72.927	13.115	869.741	12.423
200	2022-01-03 01:45:00	10.401	72.507	13.11	869.755	12.449
201	2022-01-03 02:00:00	11.165	72.435	13.103	869.896	13.006
202	2022-01-03 02:15:00	13.25	73.441	13.099	869.655	13.926
203	2022-01-03 02:30:00	13.685	72.587	13.089	869.67	13.849
204	2022-01-03 02:45:00	13.967	74.165	13.085	869.798	14.232
205	2022-01-03 03:00:00	14.12	73.932	13.084	869.91	14.206
206	2022-01-03 03:15:00	14.221	71.977	13.07	869.924	14.485
207	2022-01-03 03:30:00	13.506	71.895	13.069	869.952	14.994
208	2022-01-03 03:45:00	12.667	73.839	13.065	870.036	15.328
209	2022-01-03 04:00:00	13.225	74.002	13.059	869.896	15.148
210	2022-01-03 04:15:00	13.326	76.916	13.047	869.826	15.199
211	2022-01-03 04:30:00	12.945	78.845	13.045	869.84	15.097
212	2022-01-03 04:45:00	13.66	78.2	13.037	869.826	14.435
213	2022-01-03 05:00:00	14.068	73.838	13.03	869.826	14.359
214	2022-01-03 05:15:00	12.946	72.576	13.024	869.994	14.002
215	2022-01-03 05:30:00	11.523	73.733	13.024	870.05	13.9
216	2022-01-03 05:45:00	10.63	75.464	13.011	869.812	13.337
217	2022-01-03 06:00:00	10.528	74.61	13.007	869.812	13.285
218	2022-01-03 06:15:00	10.198	75.558	13	869.896	12.499
219	2022-01-03 06:30:00	9.942	76.928	12.993	869.924	11.942
220	2022-01-03 06:45:00	10.858	77.442	12.986	869.755	12.474
221	2022-01-03 07:00:00	10.96	78.469	12.98	869.784	12.499
222	2022-01-03 07:15:00	10.883	78.341	12.971	869.91	12.17
223	2022-01-03 07:30:00	10.147	83.209	12.963	870.233	11.405
224	2022-01-03 07:45:00	9.05	87.645	12.951	870.62	10.412
225	2022-01-03 08:00:00	5.841	93.588	12.944	870.984	7.712
226	2022-01-03 08:15:00	3.78	94.126	12.938	870.844	6.285
227	2022-01-03 08:30:00	0.751	91.388	12.915	870.942	4.275
228	2022-01-03 08:45:00	1.384	81.758	12.911	870.928	4.071
229	2022-01-03 09:00:00	1.844	93.707	12.901	871.083	0.883
230	2022-01-03 09:15:00	2.609	151.28	12.901	871.398	0.371
231	2022-01-03 09:30:00	3.218	151.28	12.923	871.638	0.32
232	2022-01-03 09:45:00	2.838	229.55	12.956	872.091	1.242
233	2022-01-03 10:00:00	2.045	207.942	12.993	872.474	0.986
234	2022-01-03 10:15:00	1.841	196.912	13.037	872.912	0.32
235	2022-01-03 10:30:00	1.485	86.274	13.088	873.169	0.731
236	2022-01-03 10:45:00	0.548	96.556	13.147	873.52	0.32
237	2022-01-03 11:00:00	0.32	96.52	13.207	873.762	0.32
238	2022-01-03 11:15:00	0.523	96.52	13.271	874.033	0.32
239	2022-01-03 11:30:00	1.359	129.106	13.346	874.146	0.371
240	2022-01-03 11:45:00	1.918	208.643	13.429	874.314	1.039
241	2022-01-03 12:00:00	1.536	202.374	13.528	874.3	1.088
242	2022-01-03 12:15:00	1.461	262.103	13.685	874.469	0.909
243	2022-01-03 12:30:00	1.131	239.847	13.887	874.612	0.32
244	2022-01-03 12:45:00	1.131	257.668	14.082	874.741	0.602
245	2022-01-03 13:00:00	1.308	274.373	14.65	874.741	0.551
246	2022-01-03 13:15:00	0.396	248.136	14.611	874.812	0.32
247	2022-01-03 13:30:00	1.08	250.765	14.604	874.841	0.807
248	2022-01-03 13:45:00	2.021	259.916	14.593	874.883	1.572
249	2022-01-03 14:00:00	1.868	272.572	14.587	874.855	1.597
250	2022-01-03 14:15:00	0.751	294.287	14.582	874.798	0.908
251	2022-01-03 14:30:00	0.827	288.753	14.571	874.883	1.011
252	2022-01-03 14:45:00	2.328	306.679	14.573	874.968	2.261
253	2022-01-03 15:00:00	3.423	256.849	14.566	874.912	3.331
254	2022-01-03 15:15:00	3.474	256.732	14.565	874.855	3.458
255	2022-01-03 15:30:00	3.475	254.696	14.563	874.784	3.255
256	2022-01-03 15:45:00	3.295	248.752	14.57	874.827	3.204
257	2022-01-03 16:00:00	3.78	250.66	14.567	874.897	3.332
258	2022-01-03 16:15:00	3.117	259.189	14.566	874.884	2.822
259	2022-01-03 16:30:00	3.499	257.866	14.569	874.884	3.001
260	2022-01-03 16:45:00	3.474	256.098	14.573	875.01	3.331
261	2022-01-03 17:00:00	3.066	257.645	14.581	875.066	2.898
262	2022-01-03 17:15:00	2.481	257.4	14.588	875.108	2.363
263	2022-01-03 17:30:00	2.174	252.006	14.602	875.08	2.209
264	2022-01-03 17:45:00	2.379	252.672	14.619	875.108	2.414
265	2022-01-03 18:00:00	2.379	253.42	14.256	875.08	2.312
266	2022-01-03 18:15:00	2.174	255.116	13.858	875.01	1.953
267	2022-01-03 18:30:00	2.045	261.565	13.677	875.038	1.825
268	2022-01-03 18:45:00	1.943	267.857	13.562	875.108	1.546
269	2022-01-03 19:00:00	1.207	267.542	13.476	875.164	0.782
270	2022-01-03 19:15:00	1.283	267.46	13.425	875.22	0.32
271	2022-01-03 19:30:00	1.105	267.46	13.385	875.136	0.32
272	2022-01-03 19:45:00	0.751	267.46	13.363	875.178	0.32
273	2022-01-03 20:00:00	0.32	267.46	13.332	875.22	0.32
274	2022-01-03 20:15:00	0.32	267.46	13.313	875.234	0.32
275	2022-01-03 20:30:00	0.32	267.46	13.299	875.206	0.32
276	2022-01-03 20:45:00	0.32	267.46	13.28	875.22	0.32
277	2022-01-03 21:00:00	0.396	267.437	13.27	875.178	0.32
278	2022-01-03 21:15:00	0.827	161.11	13.261	875.038	0.32
279	2022-01-03 21:30:00	1.739	153.507	13.245	874.968	1.191
280	2022-01-03 21:45:00	2.353	153.74	13.237	874.996	2.004
281	2022-01-03 22:00:00	1.84	161.759	13.225	874.897	1.876
282	2022-01-03 22:15:00	2.02	196.327	13.215	874.869	2.363
283	2022-01-03 22:30:00	1.968	203.894	13.209	874.982	2.004
284	2022-01-03 22:45:00	1.739	211.873	13.199	874.94	2.312
285	2022-01-03 23:00:00	2.225	217.195	13.192	874.897	2.747
286	2022-01-03 23:15:00	1.84	231.917	13.179	874.727	2.747
287	2022-01-03 23:30:00	1.637	232.173	13.175	874.527	2.924
288	2022-01-03 23:45:00	2.686	249.371	13.173	874.3	4.022
289	2022-01-04	3.193	241.641	13.164	874.188	4.277
290	2022-01-04 00:15:00	3.396	238.445	13.153	874.118	3.791
291	2022-01-04 00:30:00	3.218	242.725	13.153	873.948	3.127
292	2022-01-04 00:45:00	2.762	249.082	13.148	873.877	2.543
293	2022-01-04 01:00:00	2.405	249.653	13.133	873.805	2.389
294	2022-01-04 01:15:00	2.302	239.73	13.127	873.648	2.004
295	2022-01-04 01:30:00	1.892	239.905	13.12	873.45	2.055
296	2022-01-04 01:45:00	1.587	239.8	13.111	873.408	1.419
297	2022-01-04 02:00:00	1.283	239.753	13.106	873.366	1.064
298	2022-01-04 02:15:00	0.345	239.73	13.101	873.282	0.32
299	2022-01-04 02:30:00	0.32	239.73	13.091	873.282	0.32
300	2022-01-04 02:45:00	0.649	239.73	13.087	873.464	0.5
301	2022-01-04 03:00:00	0.649	239.73	13.086	873.422	0.32
302	2022-01-04 03:15:00	0.421	239.73	13.077	873.464	0.32
303	2022-01-04 03:30:00	0.928	235.191	13.07	873.478	1.647
304	2022-01-04 03:45:00	1.866	228.5	13.067	873.478	2.543
305	2022-01-04 04:00:00	1.892	228.85	13.06	873.38	2.517
306	2022-01-04 04:15:00	2.379	228.605	13.052	873.324	2.389
307	2022-01-04 04:30:00	2.43	228.687	13.048	873.084	2.184
308	2022-01-04 04:45:00	2.353	225.914	13.043	872.812	2.543
309	2022-01-04 05:00:00	2.328	235.053	13.032	872.898	2.492
310	2022-01-04 05:15:00	1.84	238.585	13.031	872.755	2.363
311	2022-01-04 05:30:00	1.283	245.7	13.026	872.544	1.343
312	2022-01-04 05:45:00	1.943	225.044	13.02	872.348	1.445
313	2022-01-04 06:00:00	2.533	195.115	13.01	872.291	1.673
314	2022-01-04 06:15:00	1.764	194.8	13.006	872.205	0.654
315	2022-01-04 06:30:00	0.371	194.87	13.001	872.176	0.32
316	2022-01-04 06:45:00	0.32	194.8	12.987	872.119	0.32
317	2022-01-04 07:00:00	0.32	194.823	12.986	872.091	0.32
318	2022-01-04 07:15:00	0.548	194.8	12.974	872.162	0.32
319	2022-01-04 07:30:00	1.029	217.931	12.968	872.277	0.371
320	2022-01-04 07:45:00	1.384	240.512	12.965	872.162	0.346
321	2022-01-04 08:00:00	0.371	240.535	12.956	872.119	0.32
322	2022-01-04 08:15:00	0.32	240.442	12.951	872.105	0.32
323	2022-01-04 08:30:00	0.32	240.442	12.943	871.99	0.32
324	2022-01-04 08:45:00	0.32	240.43	12.935	872.048	0.32
325	2022-01-04 09:00:00	0.624	240.383	12.925	872.019	0.32
326	2022-01-04 09:15:00	1.029	189.365	12.93	871.99	0.679
327	2022-01-04 09:30:00	1.029	179.36	12.962	872.205	0.32
328	2022-01-04 09:45:00	0.396	179.36	12.993	872.6	0.32
329	2022-01-04 10:00:00	0.573	179.36	13.027	872.741	0.32
330	2022-01-04 10:15:00	0.32	179.36	13.073	873.098	0.32
331	2022-01-04 10:30:00	0.751	179.36	13.136	873.324	0.32
332	2022-01-04 10:45:00	0.345	179.36	13.195	873.408	0.32
333	2022-01-04 11:00:00	0.421	179.36	13.267	873.62	0.32
334	2022-01-04 11:15:00	1.714	231.754	13.352	873.819	1.267
335	2022-01-04 11:30:00	2.533	242.89	13.435	873.791	1.698
336	2022-01-04 11:45:00	2.939	242.762	13.54	873.92	2.261
337	2022-01-04 12:00:00	2.225	244.669	13.657	873.705	2.594
338	2022-01-04 12:15:00	2.276	239.366	13.846	873.506	2.568
339	2022-01-04 12:30:00	2.762	239.391	14.052	873.366	2.771
340	2022-01-04 12:45:00	3.524	247.348	14.283	873.212	3.714
341	2022-01-04 13:00:00	3.448	241.58	14.891	873.055	3.587
342	2022-01-04 13:15:00	2.505	240.937	14.921	872.826	2.337
343	2022-01-04 13:30:00	2.2	255.702	14.914	872.699	2.005
344	2022-01-04 13:45:00	2.685	267.636	14.911	872.699	2.669
345	2022-01-04 14:00:00	2.787	270.935	14.916	872.46	2.645
346	2022-01-04 14:15:00	2.939	260.172	14.917	872.362	2.873
347	2022-01-04 14:30:00	2.149	277.533	14.913	872.062	2.21
348	2022-01-04 14:45:00	3.372	270.842	14.904	872.176	3.485
349	2022-01-04 15:00:00	4.112	260.207	14.912	872.105	3.944
350	2022-01-04 15:15:00	3.499	257.386	14.597	871.792	3.102
351	2022-01-04 15:30:00	3.27	268.01	14.599	871.61	3.28
352	2022-01-04 15:45:00	4.087	247.265	14.592	871.497	3.969
353	2022-01-04 16:00:00	4.214	248.506	14.577	871.355	4.147
354	2022-01-04 16:15:00	4.419	246.166	14.571	871.427	4.351
355	2022-01-04 16:30:00	4.137	255.363	14.587	871.226	4.173
356	2022-01-04 16:45:00	4.722	264.349	14.606	871.183	4.732
357	2022-01-04 17:00:00	5.535	265.086	14.622	870.998	5.646
358	2022-01-04 17:15:00	4.95	270.361	14.59	870.662	4.885
359	2022-01-04 17:30:00	4.621	267.459	14.602	870.519	4.758
360	2022-01-04 17:45:00	5.23	268.63	14.619	870.419	5.316
361	2022-01-04 18:00:00	4.035	273.381	14.1	870.405	4.199
362	2022-01-04 18:15:00	3.96	283.699	13.834	870.107	3.996
363	2022-01-04 18:30:00	2.609	249.981	13.67	869.952	2.797
364	2022-01-04 18:45:00	2.532	256.147	13.552	869.755	2.797
365	2022-01-04 19:00:00	2.379	263.365	13.469	869.483	2.338
366	2022-01-04 19:15:00	1.969	247.651	13.417	869.228	2.21
367	2022-01-04 19:30:00	1.866	241.708	13.386	868.948	2.312
368	2022-01-04 19:45:00	1.511	238.54	13.357	868.705	1.85
369	2022-01-04 20:00:00	1.612	239.008	13.331	868.691	1.774
370	2022-01-04 20:15:00	1.943	251.724	13.313	868.619	2.209
371	2022-01-04 20:30:00	1.866	234.036	13.301	868.322	2.286
372	2022-01-04 20:45:00	1.485	230.995	13.281	868.055	2.055
373	2022-01-04 21:00:00	0.903	231.998	13.272	867.726	1.242
374	2022-01-04 21:15:00	1.181	206.272	13.257	867.346	2.388
375	2022-01-04 21:30:00	1.156	199.931	13.247	867.134	3.203
376	2022-01-04 21:45:00	2.097	199.37	13.237	866.948	2.696
377	2022-01-04 22:00:00	2.328	216.647	13.227	866.622	2.771
378	2022-01-04 22:15:00	2.914	229.12	13.219	866.398	3.38
379	2022-01-04 22:30:00	2.199	230.61	13.211	865.983	2.62
380	2022-01-04 22:45:00	1.866	227.438	13.199	865.884	2.44
381	2022-01-04 23:00:00	1.46	227.45	13.195	865.73	2.44
382	2022-01-04 23:15:00	1.485	232.392	13.19	865.419	2.158
383	2022-01-04 23:30:00	1.156	243.24	13.178	865.105	1.293
384	2022-01-04 23:45:00	1.105	253.782	13.177	864.922	1.191
385	2022-01-05	0.32	253.77	13.17	864.712	0.32
386	2022-01-05 00:15:00	0.32	253.77	13.155	864.597	0.32
387	2022-01-05 00:30:00	0.32	253.77	13.159	864.498	0.32
388	2022-01-05 00:45:00	0.32	253.77	13.155	864.355	0.32
389	2022-01-05 01:00:00	0.371	275.921	13.145	864.312	0.576
390	2022-01-05 01:15:00	0.345	282.516	13.133	864.128	0.422
391	2022-01-05 01:30:00	0.523	282.842	13.128	863.932	0.32
392	2022-01-05 01:45:00	1.283	41.253	13.122	863.82	0.346
393	2022-01-05 02:00:00	1.816	141.87	13.124	863.691	1.343
394	2022-01-05 02:15:00	3.167	130.815	13.113	863.462	2.746
395	2022-01-05 02:30:00	3.269	122.722	13.109	863.236	3
396	2022-01-05 02:45:00	3.55	119.83	13.107	862.984	3.406
397	2022-01-05 03:00:00	3.321	100.349	13.105	863.082	3.101
398	2022-01-05 03:15:00	3.142	102.128	13.1	862.969	2.924
399	2022-01-05 03:30:00	3.269	103.353	13.094	862.927	3.101
400	2022-01-05 03:45:00	3.396	87.339	13.091	862.64	3.152
401	2022-01-05 04:00:00	3.371	67.428	13.089	862.555	3.253
402	2022-01-05 04:15:00	2.965	61.268	13.085	862.442	2.848
403	2022-01-05 04:30:00	2.661	52.638	13.076	862.302	2.466
404	2022-01-05 04:45:00	2.889	53.198	13.072	861.948	2.671
405	2022-01-05 05:00:00	4.139	53.35	13.067	861.819	3.432
406	2022-01-05 05:15:00	3.883	66.781	13.061	861.733	3.152
407	2022-01-05 05:30:00	3.704	73.197	13.052	861.62	2.949
408	2022-01-05 05:45:00	4.444	74.76	13.047	861.578	3.56
409	2022-01-05 06:00:00	4.368	72.609	13.043	861.592	3.177
410	2022-01-05 06:15:00	3.883	73.92	13.032	861.691	3.101
411	2022-01-05 06:30:00	4.139	81.722	13.028	861.891	3.304
412	2022-01-05 06:45:00	3.806	74.34	13.027	862.02	3.329
413	2022-01-05 07:00:00	4.114	61.047	13.017	862.005	3.919
414	2022-01-05 07:15:00	5.229	57.922	13.007	861.919	4.91
415	2022-01-05 07:30:00	4.951	68.456	13.01	861.719	6.004
416	2022-01-05 07:45:00	10.325	65.461	13.001	861.283	7.329
417	2022-01-05 08:00:00	13.404	59.728	12.991	861.012	13.082
418	2022-01-05 08:15:00	11.446	60.267	12.981	861.227	13.261
419	2022-01-05 08:30:00	10.325	68.608	12.967	861.169	11.813
420	2022-01-05 08:45:00	10.605	72.939	12.961	861.213	11.865
421	2022-01-05 09:00:00	11.574	72.692	12.949	861.592	13.925
422	2022-01-05 09:15:00	12.794	67.976	12.947	861.862	15.072
423	2022-01-05 09:30:00	12.591	67.204	12.951	862.162	14.766
424	2022-01-05 09:45:00	11.955	69.931	12.967	862.541	14.128
425	2022-01-05 10:00:00	11.243	76.53	13.012	862.898	13.007
426	2022-01-05 10:15:00	10.911	82.859	13.053	863.25	12.652
427	2022-01-05 10:30:00	11.165	86.077	13.099	863.392	12.169
428	2022-01-05 10:45:00	11.293	88.581	13.166	863.662	12.499
429	2022-01-05 11:00:00	10.834	86.931	13.236	863.847	12.525
430	2022-01-05 11:15:00	9.814	89.633	13.311	864.072	11.431
431	2022-01-05 11:30:00	9.151	84.625	13.407	864.369	10.792
432	2022-01-05 11:45:00	8.847	79.302	13.5	864.627	10.641
433	2022-01-05 12:00:00	8.161	78.81	13.617	865.049	9.824
434	2022-01-05 12:15:00	7.881	78.248	13.792	865.334	8.78
435	2022-01-05 12:30:00	7.906	76.4	14.024	865.548	8.247
436	2022-01-05 12:45:00	7.881	79.512	14.307	865.786	8.475
437	2022-01-05 13:00:00	7.83	79.593	14.929	865.941	7.762
438	2022-01-05 13:15:00	8.161	82.929	14.919	865.998	8.248
439	2022-01-05 13:30:00	7.447	78.448	14.912	866.055	7.304
440	2022-01-05 13:45:00	6.911	76.469	14.908	866.227	6.972
441	2022-01-05 14:00:00	7.013	77.231	14.901	866.622	6.998
442	2022-01-05 14:15:00	7.396	77.219	14.887	866.748	7.278
443	2022-01-05 14:30:00	6.683	79.641	14.893	866.819	6.642
444	2022-01-05 14:45:00	7.014	82.497	14.885	866.72	6.769
445	2022-01-05 15:00:00	6.835	80.776	14.792	866.763	6.642
446	2022-01-05 15:15:00	6.784	78.775	14.567	866.791	6.667
447	2022-01-05 15:30:00	6.529	77.805	14.561	866.834	6.514
448	2022-01-05 15:45:00	6.377	74.668	14.566	866.876	6.438
449	2022-01-05 16:00:00	6.784	78.343	14.561	866.962	6.872
450	2022-01-05 16:15:00	6.937	78.166	14.563	866.905	7.074
451	2022-01-05 16:30:00	6.581	78.331	14.563	867.077	6.591
452	2022-01-05 16:45:00	6.734	80.297	14.566	867.29	6.591
453	2022-01-05 17:00:00	6.556	83.631	14.567	867.304	6.49
454	2022-01-05 17:15:00	6.326	83.373	14.579	867.374	6.311
455	2022-01-05 17:30:00	6.096	83.796	14.592	867.57	6.26
456	2022-01-05 17:45:00	5.815	83.057	14.608	867.57	6.029
457	2022-01-05 18:00:00	5.917	83.855	14.249	867.669	6.388
458	2022-01-05 18:15:00	5.331	81.853	13.875	867.941	5.901
459	2022-01-05 18:30:00	5.661	86.135	13.695	867.941	6.49
460	2022-01-05 18:45:00	4.951	82.04	13.577	868.126	5.52
461	2022-01-05 19:00:00	4.849	85.153	13.484	868.14	5.315
462	2022-01-05 19:15:00	5.891	87.656	13.425	868.026	6.157
463	2022-01-05 19:30:00	6.658	87.199	13.387	868.21	7.406
464	2022-01-05 19:45:00	7.267	85.888	13.358	868.392	7.739
465	2022-01-05 20:00:00	7.216	81.407	13.326	868.406	7.842
466	2022-01-05 20:15:00	6.861	84.182	13.307	868.49	8.096
467	2022-01-05 20:30:00	7.396	87.223	13.293	868.491	8.603
468	2022-01-05 20:45:00	5.686	95.529	13.275	868.605	7.15
469	2022-01-05 21:00:00	6.225	99.966	13.262	868.634	7.61
470	2022-01-05 21:15:00	5.255	104.236	13.244	868.777	6.515
471	2022-01-05 21:30:00	4.469	102.223	13.233	868.905	5.392
472	2022-01-05 21:45:00	6.861	95.167	13.223	868.92	8.146
473	2022-01-05 22:00:00	5.027	105.839	13.215	869.144	6.233
474	2022-01-05 22:15:00	3.27	114.321	13.199	869.484	4.172
475	2022-01-05 22:30:00	4.011	103.158	13.191	869.369	5.697
476	2022-01-05 22:45:00	3.372	99.423	13.181	869.669	4.986
477	2022-01-05 23:00:00	1.969	113.887	13.173	869.966	2.082
478	2022-01-05 23:15:00	2.353	102.561	13.163	869.994	3.638
479	2022-01-05 23:30:00	6.224	102.526	13.159	869.812	7.457
480	2022-01-05 23:45:00	7.267	102.023	13.15	869.727	8.147
481	2022-01-06	6.81	103.193	13.135	869.797	7.508
482	2022-01-06 00:15:00	6.276	102.432	13.127	869.74	6.769
483	2022-01-06 00:30:00	6.045	96.77	13.123	869.384	6.845
484	2022-01-06 00:45:00	6.353	95.762	13.113	869.369	7.15
485	2022-01-06 01:00:00	5.994	88.545	13.108	869.186	6.54
486	2022-01-06 01:15:00	5.687	81.969	13.103	869.13	6.465
487	2022-01-06 01:30:00	5.764	78.422	13.094	869.088	6.234
488	2022-01-06 01:45:00	6.019	83.714	13.085	869.172	6.643
489	2022-01-06 02:00:00	5.027	80.578	13.082	869.34	5.518
490	2022-01-06 02:15:00	3.55	81.103	13.068	869.569	4.302
491	2022-01-06 02:30:00	2.863	87.469	13.066	869.826	3.101
492	2022-01-06 02:45:00	3.959	103.509	13.057	870.12	4.505
493	2022-01-06 03:00:00	3.423	103.37	13.049	870.647	4.098
494	2022-01-06 03:15:00	2.584	122.125	13.043	870.942	3.228
495	2022-01-06 03:30:00	2.072	110.599	13.031	871.355	2.746
496	2022-01-06 03:45:00	1.638	106.972	13.029	871.61	2.338
497	2022-01-06 04:00:00	1.131	97.883	13.021	871.948	0.423
498	2022-01-06 04:15:00	1.105	65.401	13.013	871.933	1.496
499	2022-01-06 04:30:00	1.637	65.892	13.005	872.076	1.979
500	2022-01-06 04:45:00	1.562	65.754	12.999	872.148	3.432
501	2022-01-06 05:00:00	4.596	75.641	12.992	871.933	6.029
502	2022-01-06 05:15:00	6.555	81.49	12.984	872.005	8.121
503	2022-01-06 05:30:00	8.188	84.579	12.973	871.736	9.517
504	2022-01-06 05:45:00	8.543	88.568	12.967	871.68	10.004
505	2022-01-06 06:00:00	10.351	84.005	12.957	871.568	11.302
506	2022-01-06 06:15:00	9.66	88.685	12.947	871.806	9.901
507	2022-01-06 06:30:00	8.72	87.632	12.943	871.848	9.135
508	2022-01-06 06:45:00	9.916	85.632	12.928	871.764	10.487
509	2022-01-06 07:00:00	10.935	92.991	12.923	871.919	10.665
510	2022-01-06 07:15:00	9.636	93.47	12.918	872.177	10.386
511	2022-01-06 07:30:00	9.788	97.297	12.906	872.376	10.538
512	2022-01-06 07:45:00	10.147	89.949	12.897	872.572	9.85
513	2022-01-06 08:00:00	9.227	92.266	12.898	872.698	8.831
514	2022-01-06 08:15:00	6.606	77.314	12.894	872.997	6.259
515	2022-01-06 08:30:00	6.224	78.086	12.885	873.38	6.26
516	2022-01-06 08:45:00	5.918	87.973	12.882	873.733	5.342
517	2022-01-06 09:00:00	4.444	63.963	12.877	873.991	4.072
518	2022-01-06 09:15:00	5.84	97.589	12.885	874.09	5.953
519	2022-01-06 09:30:00	5.103	103.603	12.902	874.356	6.13
520	2022-01-06 09:45:00	1.435	133.637	12.947	874.755	1.828
521	2022-01-06 10:00:00	0.573	173.752	12.989	875.01	0.525
522	2022-01-06 10:15:00	2.122	184.179	13.027	875.362	0.577
523	2022-01-06 10:30:00	3.066	189.009	13.081	875.605	1.699
524	2022-01-06 10:45:00	2.686	186.87	13.142	875.79	1.012
525	2022-01-06 11:00:00	3.678	190.136	13.222	875.846	2.848
526	2022-01-06 11:15:00	3.243	191.492	13.309	875.874	2.286
527	2022-01-06 11:30:00	2.863	194.439	13.414	876.126	2.184
528	2022-01-06 11:45:00	2.736	211.475	13.509	876.556	2.771
529	2022-01-06 12:00:00	2.456	223.703	13.633	876.696	2.619
530	2022-01-06 12:15:00	0.979	241.029	13.795	876.696	0.371
531	2022-01-06 12:30:00	0.371	266.41	13.978	876.794	0.32
532	2022-01-06 12:45:00	0.447	289.453	14.149	876.808	0.422
533	2022-01-06 13:00:00	0.852	15.104	14.679	876.668	0.806
534	2022-01-06 13:15:00	1.893	41.114	14.925	876.612	2.26
535	2022-01-06 13:30:00	3.448	72.388	14.916	876.654	3.102
536	2022-01-06 13:45:00	3.041	71.216	14.902	876.569	3.025
537	2022-01-06 14:00:00	3.117	92.535	14.906	876.398	3.509
538	2022-01-06 14:15:00	2.761	93.996	14.9	876.441	2.592
539	2022-01-06 14:30:00	1.869	88.546	14.881	876.441	1.318
540	2022-01-06 14:45:00	1.842	114.976	14.877	876.71	1.19
541	2022-01-06 15:00:00	3.501	108.646	14.883	876.598	3.484
542	2022-01-06 15:15:00	4.035	106.867	14.578	876.47	3.688
543	2022-01-06 15:30:00	3.576	111.618	14.566	876.47	3.459
544	2022-01-06 15:45:00	3.499	111.712	14.564	876.569	3.28
545	2022-01-06 16:00:00	3.321	111.114	14.561	876.498	3.178
546	2022-01-06 16:15:00	3.526	95.787	14.57	876.512	3.28
547	2022-01-06 16:30:00	4.545	69.345	14.577	876.498	4.529
548	2022-01-06 16:45:00	4.646	79.08	14.579	876.583	4.606
549	2022-01-06 17:00:00	4.824	80.343	14.588	876.47	4.657
550	2022-01-06 17:15:00	5.586	82.613	14.594	876.155	5.799
551	2022-01-06 17:30:00	6.657	83.257	14.61	876.099	6.388
552	2022-01-06 17:45:00	6.531	81.865	14.618	876.141	6.591
553	2022-01-06 18:00:00	5.661	81.924	14.007	876.112	6.286
554	2022-01-06 18:15:00	5.815	83.889	13.81	875.986	6.439
555	2022-01-06 18:30:00	5.28	87.083	13.651	876.056	6.081
556	2022-01-06 18:45:00	5.306	86.51	13.531	876.098	6.617
557	2022-01-06 19:00:00	6.53	79.385	13.464	876.127	7.789
558	2022-01-06 19:15:00	6.759	83.76	13.413	876.198	7.739
559	2022-01-06 19:30:00	8.008	85.151	13.383	876.056	9.035
560	2022-01-06 19:45:00	9.202	86.241	13.35	876.071	10.716
561	2022-01-06 20:00:00	8.872	84.333	13.327	876.269	10.258
562	2022-01-06 20:15:00	8.365	80.379	13.307	876.369	9.952
563	2022-01-06 20:30:00	7.269	82.883	13.297	876.398	8.426
564	2022-01-06 20:45:00	8.466	86.954	13.277	876.226	10.155
565	2022-01-06 21:00:00	10.35	85.925	13.267	876.169	12.145
566	2022-01-06 21:15:00	10.783	91.762	13.253	876.07	10.818
567	2022-01-06 21:30:00	9.608	94.571	13.241	876.24	8.907
568	2022-01-06 21:45:00	8.467	94.501	13.233	876.255	6.692
569	2022-01-06 22:00:00	6.147	105.37	13.223	876.255	5.29
570	2022-01-06 22:15:00	6.404	99.191	13.219	876.355	6.003
571	2022-01-06 22:30:00	6.455	93.799	13.204	876.341	6.845
572	2022-01-06 22:45:00	5.559	98.688	13.199	876.298	6.668
573	2022-01-06 23:00:00	6.556	102.434	13.191	876.326	7.891
574	2022-01-06 23:15:00	6.045	99.555	13.178	876.226	7.61
575	2022-01-06 23:30:00	7.37	90.02	13.175	876.212	8.171
576	2022-01-06 23:45:00	8.238	85.959	13.169	876.07	8.527
577	2022-01-07	8.72	93.436	13.161	876	10.284
578	2022-01-07 00:15:00	11.676	89.691	13.152	875.818	11.738
579	2022-01-07 00:30:00	12.008	88.557	13.145	875.662	12.119
580	2022-01-07 00:45:00	11.318	91.6	13.128	875.719	11.917
581	2022-01-07 01:00:00	9.994	94.851	13.13	875.748	11.916
582	2022-01-07 01:15:00	8.745	94.37	13.121	875.762	11.175
583	2022-01-07 01:30:00	8.999	97.577	13.109	875.691	11.992
584	2022-01-07 01:45:00	7.983	92.02	13.106	875.663	10.665
585	2022-01-07 02:00:00	7.497	94.441	13.101	875.775	10.665
586	2022-01-07 02:15:00	8.897	93.823	13.091	875.748	11.405
587	2022-01-07 02:30:00	10.935	83.327	13.089	875.72	12.143
588	2022-01-07 02:45:00	10.452	82.952	13.085	875.776	11.354
589	2022-01-07 03:00:00	10.223	87.995	13.081	875.818	11.253
590	2022-01-07 03:15:00	10.121	77.757	13.072	875.79	10.54
591	2022-01-07 03:30:00	11.038	83.035	13.067	875.958	11.202
592	2022-01-07 03:45:00	11.879	86.24	13.064	875.986	12.575
593	2022-01-07 04:00:00	11.982	94.606	13.053	875.93	12.879
594	2022-01-07 04:15:00	11.191	96.046	13.051	875.888	12.702
595	2022-01-07 04:30:00	10.299	98.876	13.049	875.762	11.736
596	2022-01-07 04:45:00	10.222	97.074	13.039	875.804	11.279
597	2022-01-07 05:00:00	9.712	88.745	13.027	875.691	10.589
598	2022-01-07 05:15:00	8.695	95.11	13.027	875.519	10.387
599	2022-01-07 05:30:00	8.872	92.488	13.024	875.376	10.335
600	2022-01-07 05:45:00	8.39	97.682	13.013	875.305	10.462
601	2022-01-07 06:00:00	9.202	94.337	13.006	875.192	11.201
602	2022-01-07 06:15:00	9.942	95.986	13.002	875.08	11.048
603	2022-01-07 06:30:00	8.568	93.213	12.991	875.094	8.73
604	2022-01-07 06:45:00	8.568	95.32	12.985	875.038	10.487
605	2022-01-07 07:00:00	9.711	93.645	12.981	875.164	10.539
606	2022-01-07 07:15:00	9.456	99.121	12.972	875.362	10.412
607	2022-01-07 07:30:00	8.289	91.037	12.967	875.62	8.907
608	2022-01-07 07:45:00	7.626	99.438	12.961	875.634	9.823
609	2022-01-07 08:00:00	8.059	89.354	12.953	875.734	9.237
610	2022-01-07 08:15:00	8.669	89.762	12.947	875.748	9.824
611	2022-01-07 08:30:00	8.923	86.59	12.942	875.832	9.364
612	2022-01-07 08:45:00	9.278	81.011	12.93	875.902	10.487
613	2022-01-07 09:00:00	9.329	85.198	12.922	875.902	9.364
614	2022-01-07 09:15:00	8.847	90.533	12.923	876.028	9.263
615	2022-01-07 09:30:00	7.191	89.165	12.947	876.141	8.629
616	2022-01-07 09:45:00	6.81	93.646	12.969	876.198	8.223
617	2022-01-07 10:00:00	6.658	89.563	13.011	876.183	7.943
618	2022-01-07 10:15:00	6.657	92.442	13.053	876.255	7.995
619	2022-01-07 10:30:00	7.19	93.32	13.102	876.355	8.197
620	2022-01-07 10:45:00	7.19	88.522	13.179	876.498	8.198
621	2022-01-07 11:00:00	6.962	93.822	13.222	876.455	8.274
622	2022-01-07 11:15:00	7.421	95.32	13.274	876.612	8.172
623	2022-01-07 11:30:00	6.43	92.663	13.321	876.794	7.227
624	2022-01-07 11:45:00	5.763	90.629	13.389	877.019	6.592
625	2022-01-07 12:00:00	6.122	86.112	13.455	877.219	6.719
626	2022-01-07 12:15:00	5.969	87.27	13.574	877.419	6.668
627	2022-01-07 12:30:00	5.357	77.477	13.754	877.532	5.825
628	2022-01-07 12:45:00	5.509	72.914	13.922	877.448	5.621
629	2022-01-07 13:00:00	6.249	80.356	14.334	877.448	6.234
630	2022-01-07 13:15:00	5.74	75.289	14.919	877.32	5.673
631	2022-01-07 13:30:00	6.401	68.515	14.915	877.133	6.36
632	2022-01-07 13:45:00	6.734	74.388	14.901	876.935	6.693
633	2022-01-07 14:00:00	6.453	75.909	14.894	876.85	6.693
634	2022-01-07 14:15:00	6.198	73.382	14.891	876.597	6.412
635	2022-01-07 14:30:00	6.402	73.347	14.882	876.526	6.413
636	2022-01-07 14:45:00	6.275	73.136	14.875	876.441	6.387
637	2022-01-07 15:00:00	6.734	67.673	14.87	876.341	6.82
638	2022-01-07 15:15:00	6.377	71.72	14.873	876.398	6.54
639	2022-01-07 15:30:00	6.327	78.752	14.559	876.47	6.234
640	2022-01-07 15:45:00	6.07	75.593	14.557	876.47	5.978
641	2022-01-07 16:00:00	6.02	78.331	14.553	876.554	6.005
642	2022-01-07 16:15:00	5.79	81.806	14.549	876.484	5.978
643	2022-01-07 16:30:00	5.816	81.806	14.553	876.427	5.774
644	2022-01-07 16:45:00	5.661	81.126	14.555	876.326	5.826
645	2022-01-07 17:00:00	5.866	83.865	14.566	876.127	6.004
646	2022-01-07 17:15:00	5.662	80.508	14.574	876.07	5.544
647	2022-01-07 17:30:00	5.865	77.454	14.578	875.86	5.927
648	2022-01-07 17:45:00	6.122	78.74	14.595	875.846	6.183
649	2022-01-07 18:00:00	6.302	78.26	14.62	875.705	6.389
650	2022-01-07 18:15:00	6.582	79.947	14.022	875.448	6.565
651	2022-01-07 18:30:00	5.917	77.957	13.762	875.405	6.259
652	2022-01-07 18:45:00	5.432	76.775	13.609	875.066	6.514
653	2022-01-07 19:00:00	5.993	74.974	13.508	875.094	7.252
654	2022-01-07 19:15:00	6.122	71.404	13.443	874.77	7.688
655	2022-01-07 19:30:00	7.115	74.773	13.405	874.526	8.907
656	2022-01-07 19:45:00	7.37	73.313	13.374	874.441	9.237
657	2022-01-07 20:00:00	7.601	76.318	13.347	874.286	9.11
658	2022-01-07 20:15:00	7.832	83.443	13.317	874.132	8.857
659	2022-01-07 20:30:00	8.416	89.447	13.305	874.019	9.798
660	2022-01-07 20:45:00	8.644	94.688	13.292	873.877	10.691
661	2022-01-07 21:00:00	8.745	94.031	13.277	873.877	10.767
662	2022-01-07 21:15:00	9.1	94.418	13.265	873.705	10.843
663	2022-01-07 21:30:00	8.492	89.352	13.253	873.576	10.463
664	2022-01-07 21:45:00	7.524	91.739	13.238	873.548	9.085
665	2022-01-07 22:00:00	5.942	90.312	13.233	873.225	6.871
666	2022-01-07 22:15:00	5.533	81.979	13.222	873.084	7.023
667	2022-01-07 22:30:00	5.103	76.308	13.213	872.855	6.26
668	2022-01-07 22:45:00	4.672	75.852	13.199	872.6	5.619
669	2022-01-07 23:00:00	4.063	79.377	13.2	872.614	4.555
670	2022-01-07 23:15:00	3.066	101.744	13.191	872.348	3.025
671	2022-01-07 23:30:00	3.499	122.625	13.179	872.162	2.568
672	2022-01-07 23:45:00	3.218	194.008	13.175	872.062	3.688
673	2022-01-08	2.735	195.684	13.163	872.205	2.26
674	2022-01-08 00:15:00	4.009	194.323	13.153	872.233	3.791
675	2022-01-08 00:30:00	3.678	213.969	13.153	872.005	2.949
676	2022-01-08 00:45:00	3.218	211.09	13.14	871.933	3.127
677	2022-01-08 01:00:00	3.37	205.295	13.136	871.862	3.152
678	2022-01-08 01:15:00	2.914	205.33	13.13	871.708	2.771
679	2022-01-08 01:30:00	3.346	198.066	13.119	871.484	3.586
680	2022-01-08 01:45:00	2.889	191.318	13.114	871.384	2.209
681	2022-01-08 02:00:00	1.943	199.743	13.108	871.126	1.571
682	2022-01-08 02:15:00	2.328	200.07	13.105	871.212	2.004
683	2022-01-08 02:30:00	2.276	188.945	13.099	871.198	2.44
684	2022-01-08 02:45:00	2.122	188.49	13.089	871.269	1.851
685	2022-01-08 03:00:00	1.713	176.912	13.09	871.212	1.445
686	2022-01-08 03:15:00	1.739	169.53	13.091	871.212	0.628
687	2022-01-08 03:30:00	0.725	169.18	13.085	871.227	0.32
688	2022-01-08 03:45:00	1.842	165.95	13.082	871.169	0.91
689	2022-01-08 04:00:00	0.497	149.88	13.076	871.069	0.32
690	2022-01-08 04:15:00	2.481	103.627	13.069	870.746	1.342
691	2022-01-08 04:30:00	3.066	130.151	13.07	870.419	2.693
692	2022-01-08 04:45:00	3.78	130.465	13.061	870.434	2.363
693	2022-01-08 05:00:00	2.122	75.675	13.052	870.106	1.47
694	2022-01-08 05:15:00	2.533	67.647	13.05	869.698	1.876
695	2022-01-08 05:30:00	4.672	91.376	13.048	869.284	2.721
696	2022-01-08 05:45:00	5.28	88.111	13.037	869.088	3.535
697	2022-01-08 06:00:00	4.596	78.296	13.029	869.298	3.458
698	2022-01-08 06:15:00	4.19	68.595	13.024	869.228	3.229
699	2022-01-08 06:30:00	4.495	56.265	13.014	869.074	2.568
700	2022-01-08 06:45:00	3.704	43.766	13.01	869.046	2.543
701	2022-01-08 07:00:00	3.575	43.52	13.003	869.018	2.517
702	2022-01-08 07:15:00	4.596	43.615	12.995	869.074	2.899
703	2022-01-08 07:30:00	4.317	54.439	12.987	869.046	4.097
704	2022-01-08 07:45:00	4.112	60.781	12.987	869.215	4.505
705	2022-01-08 08:00:00	4.267	61.397	12.973	869.242	4.53
706	2022-01-08 08:15:00	4.621	64.58	12.968	869.172	4.657
707	2022-01-08 08:30:00	4.444	70.752	12.964	869.074	4.505
708	2022-01-08 08:45:00	4.697	83.396	12.958	869.256	5.341
709	2022-01-08 09:00:00	4.723	80.263	12.949	869.312	5.366
710	2022-01-08 09:15:00	4.317	78.506	12.953	869.355	5.239
711	2022-01-08 09:30:00	3.627	85.714	12.972	869.541	4.479
712	2022-01-08 09:45:00	3.499	83.058	13.005	869.741	3.919
713	2022-01-08 10:00:00	2.276	97.671	13.036	869.67	2.67
714	2022-01-08 10:15:00	1.384	108.296	13.075	868.877	1.774
715	2022-01-08 10:30:00	1.257	113.23	13.111	868.533	1.444
716	2022-01-08 10:45:00	0.928	105.3	13.162	868.676	0.32
717	2022-01-08 11:00:00	2.276	105.533	13.208	868.705	0.32
718	2022-01-08 11:15:00	3.806	136.703	13.255	868.834	0.91
719	2022-01-08 11:30:00	3.755	95.12	13.307	868.876	0.397
720	2022-01-08 11:45:00	3.398	124.852	13.373	868.891	0.731
721	2022-01-08 12:00:00	4.188	114.696	13.434	868.877	0.5
722	2022-01-08 12:15:00	4.723	113.055	13.554	869.116	0.628
723	2022-01-08 12:30:00	4.545	86.756	13.747	869.158	1.012
724	2022-01-08 12:45:00	4.621	97.603	13.949	869.102	1.343
725	2022-01-08 13:00:00	3.986	98.631	14.598	869.13	1.317
726	2022-01-08 13:15:00	3.781	83.011	14.92	869.046	0.602
727	2022-01-08 13:30:00	3.015	62.114	14.906	869.032	0.652
728	2022-01-08 13:45:00	2.506	67.506	14.904	869.228	1.215
729	2022-01-08 14:00:00	2.174	49.197	14.895	869.313	1.572
730	2022-01-08 14:15:00	1.765	47.747	14.884	869.299	1.775
731	2022-01-08 14:30:00	1.97	44.984	14.879	869.355	1.572
732	2022-01-08 14:45:00	2.097	46.096	14.836	869.326	1.775
733	2022-01-08 15:00:00	2.072	49.736	14.803	869.555	1.674
734	2022-01-08 15:15:00	2.072	56.535	14.48	869.383	1.929
735	2022-01-08 15:30:00	1.766	54.651	14.484	869.369	1.775
736	2022-01-08 15:45:00	1.511	46.415	14.477	869.512	1.47
737	2022-01-08 16:00:00	2.2	59.716	14.47	869.555	1.801
738	2022-01-08 16:15:00	1.842	37.907	14.475	869.455	1.292
739	2022-01-08 16:30:00	0.548	8.77	14.482	869.498	0.32
740	2022-01-08 16:45:00	0.32	355.572	14.49	869.57	0.32
741	2022-01-08 17:00:00	1.283	304.763	14.499	869.684	0.678
742	2022-01-08 17:15:00	0.624	314.85	14.503	869.426	0.346
743	2022-01-08 17:30:00	1.055	319.489	14.553	869.313	1.088
744	2022-01-08 17:45:00	2.507	316.868	14.605	869.228	2.209
745	2022-01-08 18:00:00	2.66	320.553	14.591	869.032	2.568
746	2022-01-08 18:15:00	2.812	323.666	13.858	868.919	2.671
747	2022-01-08 18:30:00	3.193	325.494	13.674	868.705	2.873
748	2022-01-08 18:45:00	3.832	322.088	13.557	868.591	3.025
749	2022-01-08 19:00:00	3.524	319.35	13.471	868.547	3.484
750	2022-01-08 19:15:00	4.799	325.994	13.424	868.533	4.454
751	2022-01-08 19:30:00	3.984	329.002	13.387	868.548	4.122
752	2022-01-08 19:45:00	3.474	324.487	13.363	868.491	3.254
753	2022-01-08 20:00:00	2.965	320.204	13.335	868.434	2.466
754	2022-01-08 20:15:00	2.276	178.611	13.315	868.364	2.261
755	2022-01-08 20:30:00	2.786	31.309	13.302	868.111	2.338
756	2022-01-08 20:45:00	3.832	34.747	13.284	868.14	3.051
757	2022-01-08 21:00:00	4.165	30.419	13.275	868.055	3.996
758	2022-01-08 21:15:00	5.103	24.639	13.26	867.912	5.468
759	2022-01-08 21:30:00	4.647	33.544	13.253	867.769	6.029
760	2022-01-08 21:45:00	4.647	39.66	13.24	867.57	4.378
761	2022-01-08 22:00:00	4.062	51.572	13.233	867.416	3.483
762	2022-01-08 22:15:00	3.269	66.433	13.217	867.177	2.005
763	2022-01-08 22:30:00	3.092	77.079	13.212	866.962	1.495
764	2022-01-08 22:45:00	2.507	125.024	13.203	867.019	2.03
765	2022-01-08 23:00:00	2.379	169.495	13.197	867.148	1.546
766	2022-01-08 23:15:00	2.762	209.795	13.179	867.163	0.858
767	2022-01-08 23:30:00	2.737	207.405	13.174	866.976	0.654
768	2022-01-08 23:45:00	1.918	209.662	13.171	867.12	0.577
769	2022-01-09	2.507	237.603	13.163	867.177	2.081
770	2022-01-09 00:15:00	2.225	240.564	13.153	867.176	1.267
771	2022-01-09 00:30:00	2.533	241.14	13.149	867.077	1.064
772	2022-01-09 00:45:00	2.071	241.14	13.133	866.976	0.885
773	2022-01-09 01:00:00	1.587	241.14	13.129	866.991	0.346
774	2022-01-09 01:15:00	2.122	230.988	13.122	867.177	1.598
775	2022-01-09 01:30:00	2.558	227.962	13.113	867.091	2.004
776	2022-01-09 01:45:00	2.609	223.351	13.111	867.219	1.927
777	2022-01-09 02:00:00	2.225	207.86	13.106	867.219	1.622
778	2022-01-09 02:15:00	1.84	220.217	13.099	867.219	1.571
779	2022-01-09 02:30:00	2.507	221.503	13.091	867.191	1.927
780	2022-01-09 02:45:00	1.714	238.33	13.089	867.346	1.166
781	2022-01-09 03:00:00	1.612	238.33	13.082	867.388	1.14
782	2022-01-09 03:15:00	2.174	238.365	13.076	867.472	1.343
783	2022-01-09 03:30:00	1.637	238.33	13.069	867.556	0.91
784	2022-01-09 03:45:00	3.576	223.343	13.064	867.584	2.899
785	2022-01-09 04:00:00	3.575	231.015	13.061	867.627	4.124
786	2022-01-09 04:15:00	4.035	217.011	13.051	867.698	4.581
787	2022-01-09 04:30:00	3.858	216.238	13.047	867.927	3.637
788	2022-01-09 04:45:00	4.088	219.161	13.04	868.054	4.047
789	2022-01-09 05:00:00	3.524	241.629	13.032	867.955	3.025
790	2022-01-09 05:15:00	3.704	238.023	13.027	867.998	3.432
791	2022-01-09 05:30:00	3.652	239.789	13.022	868.013	3.483
792	2022-01-09 05:45:00	3.652	251.629	13.013	868.126	3.714
793	2022-01-09 06:00:00	2.66	261.189	13.005	868.083	2.644
794	2022-01-09 06:15:00	2.914	259.294	13.002	868.196	2.848
795	2022-01-09 06:30:00	2.838	259.528	12.991	868.364	2.746
796	2022-01-09 06:45:00	1.816	273.018	12.987	868.322	2.21
797	2022-01-09 07:00:00	2.122	248.645	12.983	868.392	1.902
798	2022-01-09 07:15:00	2.558	240.786	12.971	868.548	2.184
799	2022-01-09 07:30:00	3.396	227.8	12.967	868.533	3.025
800	2022-01-09 07:45:00	3.421	226.815	12.959	868.677	3.611
801	2022-01-09 08:00:00	3.704	231.014	12.954	868.848	3.868
802	2022-01-09 08:15:00	3.652	243.909	12.949	868.962	3.483
803	2022-01-09 08:30:00	3.858	238.269	12.942	868.934	3.611
804	2022-01-09 08:45:00	3.781	243.264	12.931	869.116	4.072
805	2022-01-09 09:00:00	3.55	243.171	12.92	869.298	3.816
806	2022-01-09 09:15:00	3.117	243.686	12.92	869.398	3.79
807	2022-01-09 09:30:00	3.218	241.78	12.943	869.684	3.178
808	2022-01-09 09:45:00	3.193	244.261	12.976	869.769	3.406
809	2022-01-09 10:00:00	2.889	250.19	13.009	869.952	3.407
810	2022-01-09 10:15:00	3.27	246.657	13.045	870.233	3.97
811	2022-01-09 10:30:00	3.474	247.489	13.102	870.577	4.199
812	2022-01-09 10:45:00	2.737	256.205	13.175	870.774	3.077
813	2022-01-09 11:00:00	2.634	255.572	13.277	870.9	2.874
814	2022-01-09 11:15:00	3.041	254.883	13.389	871.112	3.102
815	2022-01-09 11:30:00	2.66	251.15	13.489	871.298	3.178
816	2022-01-09 11:45:00	2.786	251.372	13.581	871.61	2.949
817	2022-01-09 12:00:00	4.265	264.266	13.659	871.849	4.479
818	2022-01-09 12:15:00	3.959	257.129	13.788	871.835	4.325
819	2022-01-09 12:30:00	4.976	252.461	13.969	871.764	5.113
820	2022-01-09 12:45:00	4.849	253.537	14.145	871.778	4.732
821	2022-01-09 13:00:00	4.646	247.617	14.75	871.82	5.011
822	2022-01-09 13:15:00	5.969	245.254	14.928	871.61	6.183
823	2022-01-09 13:30:00	6.019	245.827	14.916	871.497	6.285
824	2022-01-09 13:45:00	5.255	251.571	14.91	871.484	5.267
825	2022-01-09 14:00:00	5.282	262.23	14.903	871.554	5.291
826	2022-01-09 14:15:00	6.249	252.156	14.893	871.526	6.361
827	2022-01-09 14:30:00	7.04	261.189	14.887	871.484	7.559
828	2022-01-09 14:45:00	7.32	258.159	14.884	871.554	7.56
829	2022-01-09 15:00:00	6.912	263.084	14.877	871.568	7.023
830	2022-01-09 15:15:00	6.912	268.513	14.568	871.61	6.871
831	2022-01-09 15:30:00	7.039	265.261	14.566	871.722	7.305
832	2022-01-09 15:45:00	6.733	265.717	14.567	871.778	7.024
833	2022-01-09 16:00:00	7.167	266.268	14.569	871.778	7.381
834	2022-01-09 16:15:00	6.835	263.529	14.564	871.778	7.254
835	2022-01-09 16:30:00	6.835	265.144	14.568	871.75	6.972
836	2022-01-09 16:45:00	5.765	264.289	14.573	871.848	6.055
837	2022-01-09 17:00:00	5.918	268.385	14.582	871.877	6.131
838	2022-01-09 17:15:00	5.027	277.417	14.582	871.848	5.317
839	2022-01-09 17:30:00	4.849	271.66	14.592	871.862	4.91
840	2022-01-09 17:45:00	4.266	277.276	14.616	871.849	4.174
841	2022-01-09 18:00:00	4.799	280.061	14.33	871.736	4.529
842	2022-01-09 18:15:00	4.672	283.15	13.883	871.624	4.504
843	2022-01-09 18:30:00	4.343	280.998	13.704	871.526	4.657
844	2022-01-09 18:45:00	4.215	277.745	13.579	871.539	4.276
845	2022-01-09 19:00:00	4.216	277.289	13.486	871.526	4.199
846	2022-01-09 19:15:00	3.678	276.481	13.427	871.595	3.996
847	2022-01-09 19:30:00	3.857	278.844	13.391	871.652	4.098
848	2022-01-09 19:45:00	3.857	276.938	13.364	871.624	4.251
849	2022-01-09 20:00:00	3.218	272.759	13.335	871.666	3.611
850	2022-01-09 20:15:00	4.52	269.297	13.313	871.806	4.859
851	2022-01-09 20:30:00	4.189	264.968	13.294	871.876	5.29
852	2022-01-09 20:45:00	4.342	251.536	13.279	871.905	4.529
853	2022-01-09 21:00:00	3.601	238.912	13.269	871.962	3.765
854	2022-01-09 21:15:00	3.652	239.858	13.257	871.905	3.304
855	2022-01-09 21:30:00	3.729	228.899	13.244	871.862	4.099
856	2022-01-09 21:45:00	3.499	228.101	13.235	871.863	4.276
857	2022-01-09 22:00:00	3.935	230.839	13.225	871.736	4.149
858	2022-01-09 22:15:00	4.419	231.776	13.218	871.82	4.403
859	2022-01-09 22:30:00	4.317	238.82	13.203	871.793	4.326
860	2022-01-09 22:45:00	4.571	240.69	13.197	871.778	4.581
861	2022-01-09 23:00:00	4.621	239.849	13.191	871.596	4.505
862	2022-01-09 23:15:00	4.824	240.07	13.179	871.412	4.403
863	2022-01-09 23:30:00	4.469	239.848	13.175	871.427	4.276
864	2022-01-09 23:45:00	4.621	241.3	13.165	871.512	4.581
865	2022-01-10	4.647	242.481	13.155	871.469	4.377
866	2022-01-10 00:15:00	4.317	240.504	13.148	871.454	4.403
867	2022-01-10 00:30:00	4.799	236.361	13.145	871.298	4.885
868	2022-01-10 00:45:00	4.647	236.713	13.133	871.14	4.505
869	2022-01-10 01:00:00	4.799	232.184	13.129	871.083	4.758
870	2022-01-10 01:15:00	5.128	231.671	13.119	871.041	4.885
871	2022-01-10 01:30:00	5.077	233.693	13.111	870.984	5.062
872	2022-01-10 01:45:00	5.128	232.993	13.109	870.914	4.91
873	2022-01-10 02:00:00	4.951	234.092	13.101	870.788	5.366
874	2022-01-10 02:15:00	4.419	233.413	13.091	870.661	4.682
875	2022-01-10 02:30:00	4.469	232.769	13.088	870.591	4.403
876	2022-01-10 02:45:00	4.367	229.155	13.083	870.52	4.251
877	2022-01-10 03:00:00	4.596	227.166	13.073	870.476	4.327
878	2022-01-10 03:15:00	4.621	226.791	13.068	870.505	4.327
879	2022-01-10 03:30:00	4.469	225.82	13.066	870.434	4.327
880	2022-01-10 03:45:00	4.52	232.255	13.057	870.505	4.149
881	2022-01-10 04:00:00	4.215	233.729	13.051	870.462	4.403
882	2022-01-10 04:15:00	4.419	235.531	13.044	870.419	4.53
883	2022-01-10 04:30:00	4.925	230.71	13.039	870.248	4.631
884	2022-01-10 04:45:00	4.9	235.215	13.03	870.163	4.707
885	2022-01-10 05:00:00	5.153	232.232	13.024	869.924	5.214
886	2022-01-10 05:15:00	5.559	231.472	13.013	869.826	5.29
887	2022-01-10 05:30:00	5.738	231.506	13.003	869.712	5.569
888	2022-01-10 05:45:00	6.045	231.904	13.004	869.669	5.824
889	2022-01-10 06:00:00	5.789	233.168	12.993	869.398	5.57
890	2022-01-10 06:15:00	5.635	230.898	12.987	869.299	5.341
891	2022-01-10 06:30:00	5.585	233.53	12.975	869.214	5.367
892	2022-01-10 06:45:00	5.458	235.613	12.969	869.102	5.748
893	2022-01-10 07:00:00	5.534	233.905	12.965	869.046	6.08
894	2022-01-10 07:15:00	5.508	243.826	12.95	869.228	5.519
895	2022-01-10 07:30:00	4.773	241.51	12.951	869.313	5.291
896	2022-01-10 07:45:00	4.976	241.405	12.941	869.298	5.163
897	2022-01-10 08:00:00	5.077	247.945	12.93	869.383	5.722
898	2022-01-10 08:15:00	4.317	249.384	12.923	869.498	5.011
899	2022-01-10 08:30:00	3.627	251.478	12.916	869.455	4.251
900	2022-01-10 08:45:00	3.55	257.867	12.907	869.469	3.688
901	2022-01-10 09:00:00	3.601	256.123	12.904	869.569	3.585
902	2022-01-10 09:15:00	3.55	251.946	12.91	869.684	3.816
903	2022-01-10 09:30:00	3.397	251.83	12.947	869.698	3.637
904	2022-01-10 09:45:00	3.781	243.019	12.995	869.868	3.534
905	2022-01-10 10:00:00	3.729	240.973	13.065	869.98	3.637
906	2022-01-10 10:15:00	3.652	244.551	13.131	870.008	4.022
907	2022-01-10 10:30:00	3.883	241.393	13.189	870.134	4.302
908	2022-01-10 10:45:00	3.448	243.511	13.249	870.219	3.996
909	2022-01-10 11:00:00	3.909	242.364	13.332	870.333	4.175
910	2022-01-10 11:15:00	3.398	245.944	13.426	870.548	4.048
911	2022-01-10 11:30:00	3.167	246.11	13.503	870.605	3.56
912	2022-01-10 11:45:00	2.787	246.787	13.591	870.634	3.178
913	2022-01-10 12:00:00	2.71	252.555	13.671	870.648	2.72
914	2022-01-10 12:15:00	3.449	250.59	13.804	870.605	3.791
915	2022-01-10 12:30:00	3.525	257.339	13.992	870.534	3.561
916	2022-01-10 12:45:00	3.372	256.088	14.177	870.248	3.102
917	2022-01-10 13:00:00	3.704	259.2	14.826	870.19	3.459
918	2022-01-10 13:15:00	3.806	261.025	14.923	870.064	4.198
919	2022-01-10 13:30:00	4.189	258.03	14.906	869.798	4.071
920	2022-01-10 13:45:00	4.163	261.107	14.91	869.469	4.351
921	2022-01-10 14:00:00	4.163	257.188	14.891	869.369	4.299
922	2022-01-10 14:15:00	4.392	267.003	14.891	869.144	4.606
923	2022-01-10 14:30:00	5.128	265.823	14.887	869.06	4.732
924	2022-01-10 14:45:00	5.535	265.261	14.873	868.877	5.392
925	2022-01-10 15:00:00	4.595	270.737	14.869	868.719	4.732
926	2022-01-10 15:15:00	5.257	265.624	14.575	868.619	5.444
927	2022-01-10 15:30:00	5.766	266.395	14.566	868.519	5.725
928	2022-01-10 15:45:00	5.433	272.105	14.579	868.336	5.596
929	2022-01-10 16:00:00	4.798	265.998	14.606	868.168	5.113
930	2022-01-10 16:15:00	5.307	276.845	14.581	868.14	5.29
931	2022-01-10 16:30:00	5.535	279.231	14.588	867.998	5.698
932	2022-01-10 16:45:00	4.9	278.084	14.584	868.026	4.91
933	2022-01-10 17:00:00	5.357	281.219	14.586	867.769	5.316
934	2022-01-10 17:15:00	5.23	280.354	14.594	867.655	5.418
935	2022-01-10 17:30:00	5.001	281.757	14.624	867.543	4.859
936	2022-01-10 17:45:00	4.672	280.108	14.574	867.388	4.859
937	2022-01-10 18:00:00	4.976	278.681	14.629	867.346	5.037
938	2022-01-10 18:15:00	4.646	271.848	14.006	867.388	4.885
939	2022-01-10 18:30:00	4.24	275.802	13.798	867.177	4.479
940	2022-01-10 18:45:00	4.062	275.405	13.639	867.119	4.429
941	2022-01-10 19:00:00	3.729	269.05	13.526	866.905	3.868
942	2022-01-10 19:15:00	3.627	268.654	13.453	866.933	3.714
943	2022-01-10 19:30:00	4.367	265.226	13.405	866.876	4.606
944	2022-01-10 19:45:00	2.939	260.405	13.369	866.833	3.509
945	2022-01-10 20:00:00	2.914	262.078	13.343	866.805	3.33
946	2022-01-10 20:15:00	3.194	262.686	13.318	866.776	3.611
947	2022-01-10 20:30:00	3.755	263.307	13.3	866.594	4.224
948	2022-01-10 20:45:00	4.19	261.588	13.287	866.538	4.758
949	2022-01-10 21:00:00	4.011	262.945	13.273	866.411	4.378
950	2022-01-10 21:15:00	4.418	264.781	13.258	866.369	4.986
951	2022-01-10 21:30:00	4.875	268.338	13.25	866.412	5.163
952	2022-01-10 21:45:00	4.443	263.354	13.237	866.313	4.809
953	2022-01-10 22:00:00	4.088	270.619	13.228	866.355	4.25
954	2022-01-10 22:15:00	3.678	259.399	13.219	866.213	4.428
955	2022-01-10 22:30:00	3.806	254.275	13.21	866.084	4.071
956	2022-01-10 22:45:00	4.087	253.186	13.199	865.913	3.918
957	2022-01-10 23:00:00	3.96	252.028	13.191	865.772	3.638
958	2022-01-10 23:15:00	4.189	243.37	13.181	865.533	4.885
959	2022-01-10 23:30:00	4.343	240.141	13.175	865.391	4.123
960	2022-01-10 23:45:00	4.216	232.092	13.171	865.333	4.2
961	2022-01-11	4.088	243.487	13.158	865.362	4.225
962	2022-01-11 00:15:00	3.935	248.132	13.154	865.105	3.688
963	2022-01-11 00:30:00	3.858	239.801	13.141	864.768	4.098
964	2022-01-11 00:45:00	4.647	236.572	13.132	864.612	4.327
965	2022-01-11 01:00:00	4.799	238.96	13.13	864.612	4.935
966	2022-01-11 01:15:00	4.672	239.943	13.118	864.441	5.012
967	2022-01-11 01:30:00	5.103	237.895	13.105	864.455	5.748
968	2022-01-11 01:45:00	5.103	234.28	13.103	864.312	5.85
969	2022-01-11 02:00:00	5.128	232.336	13.101	864.072	5.875
970	2022-01-11 02:15:00	5.763	232.488	13.092	863.946	6.183
971	2022-01-11 02:30:00	7.115	229.494	13.087	863.834	7.508
972	2022-01-11 02:45:00	6.962	230.956	13.081	863.834	7.841
973	2022-01-11 03:00:00	7.268	232.313	13.071	863.734	7.892
974	2022-01-11 03:15:00	7.421	233.168	13.066	863.72	7.917
975	2022-01-11 03:30:00	7.472	235.227	13.063	863.734	7.916
976	2022-01-11 03:45:00	6.809	240.094	13.051	863.791	6.973
977	2022-01-11 04:00:00	6.504	237.31	13.05	863.748	6.973
978	2022-01-11 04:15:00	6.148	235.589	13.042	863.733	6.948
979	2022-01-11 04:30:00	6.25	234.315	13.031	863.691	6.999
980	2022-01-11 04:45:00	6.173	235.204	13.027	863.619	6.642
981	2022-01-11 05:00:00	5.611	234.829	13.026	863.476	6.438
982	2022-01-11 05:15:00	5.764	240.375	13.013	863.462	6.463
983	2022-01-11 05:30:00	6.224	238.749	13.007	863.264	6.769
984	2022-01-11 05:45:00	5.866	235.637	13.001	863.292	7.406
985	2022-01-11 06:00:00	6.096	240.2	12.991	863.306	6.768
986	2022-01-11 06:15:00	4.621	244.248	12.983	863.278	5.189
987	2022-01-11 06:30:00	3.295	244.575	12.975	863.307	4.554
988	2022-01-11 06:45:00	2.965	245.745	12.966	863.082	3.688
989	2022-01-11 07:00:00	2.686	246.435	12.957	863.236	2.823
990	2022-01-11 07:15:00	1.739	252.683	12.95	863.348	2.465
991	2022-01-11 07:30:00	1.435	265.073	12.945	863.405	2.158
992	2022-01-11 07:45:00	0.345	269.232	12.932	863.476	1.648
993	2022-01-11 08:00:00	0.32	269.29	12.927	863.705	0.91
994	2022-01-11 08:15:00	0.32	269.453	12.915	864.058	0.32
995	2022-01-11 08:30:00	0.32	269.453	12.91	864.241	0.32
996	2022-01-11 08:45:00	0.32	269.453	12.9	864.426	0.32
997	2022-01-11 09:00:00	0.32	269.337	12.897	864.627	0.32
998	2022-01-11 09:15:00	0.32	269.22	12.899	865.034	1.673
999	2022-01-11 09:30:00	1.739	257.688	12.92	865.248	3.253
1000	2022-01-11 09:45:00	3.167	251.693	12.961	865.463	4.2
1001	2022-01-11 10:00:00	2.965	241.298	12.999	865.674	3.97
1002	2022-01-11 10:15:00	4.723	236.783	13.047	866.012	5.138
1003	2022-01-11 10:30:00	5.229	239.135	13.093	866.312	5.366
1004	2022-01-11 10:45:00	5.153	237.228	13.157	866.426	5.519
1005	2022-01-11 11:00:00	4.9	234.385	13.221	866.777	5.239
1006	2022-01-11 11:15:00	4.19	245.37	13.285	867.176	4.53
1007	2022-01-11 11:30:00	3.985	246.811	13.373	867.43	4.733
1008	2022-01-11 11:45:00	3.806	245.581	13.451	867.669	4.707
1009	2022-01-11 12:00:00	4.417	241.182	13.542	867.755	4.885
1010	2022-01-11 12:15:00	5.433	245.207	13.686	867.697	5.646
1011	2022-01-11 12:30:00	6.172	251.42	13.889	867.612	6.029
1012	2022-01-11 12:45:00	5.714	252.145	14.083	867.712	5.52
1013	2022-01-11 13:00:00	5.51	250.835	14.638	867.726	5.673
1014	2022-01-11 13:15:00	6.02	251.139	14.919	867.812	6.106
1015	2022-01-11 13:30:00	6.07	255.819	14.915	867.841	5.725
1016	2022-01-11 13:45:00	6.938	256.264	14.907	867.912	6.897
1017	2022-01-11 14:00:00	7.371	252.695	14.902	867.74	7.204
1018	2022-01-11 14:15:00	6.784	255.012	14.89	867.769	6.795
1019	2022-01-11 14:30:00	6.299	255.304	14.887	867.898	6.361
1020	2022-01-11 14:45:00	6.097	253.619	14.883	867.884	5.647
1021	2022-01-11 15:00:00	5.001	252.999	14.879	867.984	4.96
1022	2022-01-11 15:15:00	5.613	258.393	14.559	868.069	5.546
1023	2022-01-11 15:30:00	5.739	260.242	14.558	868.154	5.647
1024	2022-01-11 15:45:00	5.129	262.886	14.566	868.224	5.292
1025	2022-01-11 16:00:00	5.002	259.317	14.552	868.238	5.011
1026	2022-01-11 16:15:00	4.265	261.05	14.56	868.252	4.376
1027	2022-01-11 16:30:00	4.596	268.303	14.563	868.336	4.097
1028	2022-01-11 16:45:00	5.052	271.099	14.567	868.308	4.707
1029	2022-01-11 17:00:00	4.899	269.285	14.571	868.364	4.783
1030	2022-01-11 17:15:00	4.773	257.317	14.575	868.21	4.605
1031	2022-01-11 17:30:00	5.001	266.933	14.586	868.238	5.011
1032	2022-01-11 17:45:00	4.495	270.971	14.602	868.294	4.275
1033	2022-01-11 18:00:00	3.883	269.647	14.624	868.406	4.073
1034	2022-01-11 18:15:00	3.371	277.381	14.033	868.294	3.458
1035	2022-01-11 18:30:00	3.218	278.519	13.788	868.224	3.279
1036	2022-01-11 18:45:00	2.635	281.569	13.635	868.126	2.543
1037	2022-01-11 19:00:00	2.097	274.504	13.524	868.083	1.902
1038	2022-01-11 19:15:00	1.765	272.458	13.451	868.012	1.852
1039	2022-01-11 19:30:00	2.199	278.795	13.406	867.898	2.03
1040	2022-01-11 19:45:00	1.994	255.014	13.374	867.698	2.209
1041	2022-01-11 20:00:00	1.739	252.02	13.344	867.755	1.876
1042	2022-01-11 20:15:00	1.815	250.762	13.316	867.655	1.85
1043	2022-01-11 20:30:00	1.713	240.831	13.303	867.641	1.85
1044	2022-01-11 20:45:00	1.409	233.41	13.289	867.612	1.774
1045	2022-01-11 21:00:00	1.207	233.41	13.277	867.528	1.953
1046	2022-01-11 21:15:00	0.32	233.41	13.26	867.5	0.32
1047	2022-01-11 21:30:00	0.32	233.41	13.252	867.43	0.32
1048	2022-01-11 21:45:00	0.421	233.41	13.237	867.388	0.32
1049	2022-01-11 22:00:00	0.32	233.41	13.231	867.514	0.32
1050	2022-01-11 22:15:00	0.32	233.41	13.218	867.275	0.32
1051	2022-01-11 22:30:00	0.32	233.41	13.217	867.22	0.32
1052	2022-01-11 22:45:00	0.32	233.41	13.201	867.248	0.32
1053	2022-01-11 23:00:00	0.32	233.41	13.196	867.233	0.371
1054	2022-01-11 23:15:00	0.32	233.41	13.187	867.304	1.267
1055	2022-01-11 23:30:00	0.599	236.794	13.177	867.374	1.978
1056	2022-01-11 23:45:00	0.877	250.61	13.172	867.318	1.394
1057	2022-01-12	0.32	251.857	13.164	867.262	0.782
1058	2022-01-12 00:15:00	0.32	273.78	13.157	867.219	0.32
1059	2022-01-12 00:30:00	0.32	273.78	13.154	867.191	0.32
1060	2022-01-12 00:45:00	0.371	273.78	13.145	867.148	0.32
1061	2022-01-12 01:00:00	0.599	105.3	13.136	867.191	0.346
1062	2022-01-12 01:15:00	1.029	105.3	13.131	867.163	0.423
1063	2022-01-12 01:30:00	1.333	137.722	13.122	867.177	1.165
1064	2022-01-12 01:45:00	1.713	143.56	13.108	867.219	1.47
1065	2022-01-12 02:00:00	1.637	153.562	13.11	867.276	1.115
1066	2022-01-12 02:15:00	1.84	165.32	13.105	867.388	1.369
1067	2022-01-12 02:30:00	1.841	165.67	13.098	867.444	0.756
1068	2022-01-12 02:45:00	1.79	181.925	13.093	867.514	1.063
1069	2022-01-12 03:00:00	1.612	220.5	13.087	867.528	0.935
1070	2022-01-12 03:15:00	1.663	201.331	13.083	867.542	1.191
1071	2022-01-12 03:30:00	1.84	186.38	13.076	867.542	0.987
1072	2022-01-12 03:45:00	1.637	186.392	13.071	867.641	0.577
1073	2022-01-12 04:00:00	1.08	186.38	13.066	867.57	0.32
1074	2022-01-12 04:15:00	1.055	186.392	13.063	867.556	0.32
1075	2022-01-12 04:30:00	1.409	186.415	13.054	867.584	0.474
1076	2022-01-12 04:45:00	1.207	186.38	13.047	867.262	0.474
1077	2022-01-12 05:00:00	1.308	184.963	13.047	867.062	0.962
1078	2022-01-12 05:15:00	1.815	145.919	13.04	866.919	1.927
1079	2022-01-12 05:30:00	2.148	145.462	13.027	866.819	2.415
1080	2022-01-12 05:45:00	2.122	147.42	13.025	866.79	2.312
1081	2022-01-12 06:00:00	1.637	147.42	13.019	866.777	1.749
1082	2022-01-12 06:15:00	1.384	147.42	13.009	867.048	0.5
1083	2022-01-12 06:30:00	0.421	147.42	13.007	866.99	0.32
1084	2022-01-12 06:45:00	1.892	273.803	12.995	867.062	1.165
1085	2022-01-12 07:00:00	2.276	298.082	12.987	867.105	1.774
1086	2022-01-12 07:15:00	2.787	298.035	12.983	867.36	2.594
1087	2022-01-12 07:30:00	2.533	298.105	12.976	867.388	2.004
1088	2022-01-12 07:45:00	2.302	297.615	12.969	867.472	1.953
1089	2022-01-12 08:00:00	1.84	295.178	12.966	867.402	1.394
1090	2022-01-12 08:15:00	2.122	295.19	12.959	867.388	1.14
1091	2022-01-12 08:30:00	2.328	269.423	12.948	867.584	1.521
1092	2022-01-12 08:45:00	1.84	265.095	12.947	867.697	1.369
1093	2022-01-12 09:00:00	2.711	246.038	12.945	868.027	2.261
1094	2022-01-12 09:15:00	2.889	248.236	12.948	868.266	2.389
1095	2022-01-12 09:30:00	3.498	254.108	12.975	868.562	2.899
1096	2022-01-12 09:45:00	4.113	258.955	13.017	868.82	3.688
1097	2022-01-12 10:00:00	4.494	261.071	13.069	868.976	3.714
1098	2022-01-12 10:15:00	3.729	280.178	13.143	869.441	3.791
1099	2022-01-12 10:30:00	3.755	256.966	13.203	869.769	3.253
1100	2022-01-12 10:45:00	2.711	257.609	13.245	870.008	2.568
1101	2022-01-12 11:00:00	1.917	281.815	13.282	870.262	2.261
1102	2022-01-12 11:15:00	2.251	261.773	13.323	870.319	1.546
1103	2022-01-12 11:30:00	2.558	253.313	13.383	870.477	1.978
1104	2022-01-12 11:45:00	2.148	241.908	13.427	870.591	2.286
1105	2022-01-12 12:00:00	2.071	228.675	13.489	870.816	2.286
1106	2022-01-12 12:15:00	1.994	239.788	13.605	871.027	2.107
1107	2022-01-12 12:30:00	2.149	238.609	13.772	871.012	2.005
1108	2022-01-12 12:45:00	2.736	228.898	13.93	870.928	2.721
1109	2022-01-12 13:00:00	3.269	241.932	14.332	870.788	3.076
1110	2022-01-12 13:15:00	3.985	245.172	14.923	870.718	3.816
1111	2022-01-12 13:30:00	3.882	261.283	14.914	870.76	4.098
1112	2022-01-12 13:45:00	4.24	272.434	14.903	870.844	4.122
1113	2022-01-12 14:00:00	4.088	259.341	14.895	870.788	4.045
1114	2022-01-12 14:15:00	4.317	266.957	14.889	870.675	4.021
1115	2022-01-12 14:30:00	3.858	257.456	14.882	870.69	3.969
1116	2022-01-12 14:45:00	3.986	262.675	14.879	870.704	4.071
1117	2022-01-12 15:00:00	3.858	267.869	14.865	870.76	3.918
1118	2022-01-12 15:15:00	3.628	274.328	14.868	870.914	3.509
1119	2022-01-12 15:30:00	3.704	280.834	14.555	870.984	3.484
1120	2022-01-12 15:45:00	3.142	277.019	14.559	871.041	2.873
1121	2022-01-12 16:00:00	2.506	287.549	14.56	870.97	2.261
1122	2022-01-12 16:15:00	2.888	270.666	14.551	871.055	2.898
1123	2022-01-12 16:30:00	2.507	259.083	14.554	871.169	2.388
1124	2022-01-12 16:45:00	2.99	256.838	14.557	871.169	2.618
1125	2022-01-12 17:00:00	3.041	252.403	14.561	871.198	3.026
1126	2022-01-12 17:15:00	2.659	255.855	14.567	871.14	2.491
1127	2022-01-12 17:30:00	2.148	266.561	14.573	871.084	2.082
1128	2022-01-12 17:45:00	2.251	269.811	14.593	871.069	2.107
1129	2022-01-12 18:00:00	2.148	266.33	14.581	870.872	1.648
1130	2022-01-12 18:15:00	2.328	295.563	13.853	870.872	2.107
1131	2022-01-12 18:30:00	2.533	294.747	13.681	870.704	1.876
1132	2022-01-12 18:45:00	2.838	284.31	13.561	870.648	1.876
1133	2022-01-12 19:00:00	2.635	292.73	13.477	870.704	1.927
1134	2022-01-12 19:15:00	2.148	292.73	13.423	870.619	0.731
1135	2022-01-12 19:30:00	2.507	292.707	13.386	870.844	1.724
1136	2022-01-12 19:45:00	2.43	297.703	13.361	870.676	1.267
1137	2022-01-12 20:00:00	1.943	305.837	13.333	870.718	0.91
1138	2022-01-12 20:15:00	1.866	305.708	13.315	870.774	0.833
1139	2022-01-12 20:30:00	1.485	305.72	13.297	870.648	0.32
1140	2022-01-12 20:45:00	0.953	305.72	13.285	870.718	0.32
1141	2022-01-12 21:00:00	0.953	305.72	13.277	870.676	0.32
1142	2022-01-12 21:15:00	1.333	305.755	13.261	870.548	0.32
1143	2022-01-12 21:30:00	0.776	305.72	13.26	870.448	0.32
1144	2022-01-12 21:45:00	0.32	305.72	13.24	870.563	0.32
1145	2022-01-12 22:00:00	0.371	305.755	13.235	870.69	0.32
1146	2022-01-12 22:15:00	1.713	339.746	13.221	870.816	0.525
1147	2022-01-12 22:30:00	1.612	339.698	13.213	871.012	0.32
1148	2022-01-12 22:45:00	2.328	79.419	13.203	870.971	1.115
1149	2022-01-12 23:00:00	2.071	45.28	13.198	871.013	1.191
1150	2022-01-12 23:15:00	1.866	45.28	13.192	870.984	1.09
1151	2022-01-12 23:30:00	2.225	45.28	13.18	870.998	1.217
1152	2022-01-12 23:45:00	2.939	45.268	13.175	870.774	2.312
1153	2022-01-13	3.524	42.82	13.171	870.732	2.949
1154	2022-01-13 00:15:00	3.447	43.87	13.158	870.662	2.873
1155	2022-01-13 00:30:00	3.781	52.31	13.158	870.648	2.975
1156	2022-01-13 00:45:00	4.14	50.143	13.151	870.548	3.279
1157	2022-01-13 01:00:00	4.14	56.872	13.142	870.591	3.304
1158	2022-01-13 01:15:00	3.832	56.51	13.136	870.348	3.457
1159	2022-01-13 01:30:00	3.909	58.527	13.127	870.176	3.585
1160	2022-01-13 01:45:00	3.37	59.295	13.119	870.29	3.177
1161	2022-01-13 02:00:00	3.345	44.953	13.114	870.233	2.823
1162	2022-01-13 02:15:00	3.755	45.756	13.109	870.092	3.381
1163	2022-01-13 02:30:00	3.909	39.722	13.103	870.29	3.791
1164	2022-01-13 02:45:00	2.456	10.128	13.1	870.333	1.597
1165	2022-01-13 03:00:00	2.122	353.961	13.093	870.605	1.955
1166	2022-01-13 03:15:00	1.714	340.481	13.087	870.619	1.799
1167	2022-01-13 03:30:00	3.041	337.66	13.084	870.477	3.127
1168	2022-01-13 03:45:00	2.047	325.606	13.078	870.376	2.286
1169	2022-01-13 04:00:00	1.359	353.217	13.071	870.163	0.935
1170	2022-01-13 04:15:00	1.055	353.368	13.066	870.106	0.628
1171	2022-01-13 04:30:00	1.765	149.827	13.061	870.036	0.654
1172	2022-01-13 04:45:00	1.207	31.905	13.051	870.262	0.602
1173	2022-01-13 05:00:00	0.32	13.042	13.048	870.348	0.884
1174	2022-01-13 05:15:00	0.903	7.02	13.041	870.348	1.394
1175	2022-01-13 05:30:00	1.181	354.427	13.031	870.262	0.884
1176	2022-01-13 05:45:00	2.481	338.037	13.029	870.505	1.774
1177	2022-01-13 06:00:00	2.609	308.402	13.023	870.505	1.85
1178	2022-01-13 06:15:00	2.071	317.49	13.009	870.634	2.107
1179	2022-01-13 06:30:00	1.943	320.438	13.005	870.648	1.825
1180	2022-01-13 06:45:00	1.562	33.146	13	870.872	2.336
1181	2022-01-13 07:00:00	1.536	337.751	12.991	871.241	2.004
1182	2022-01-13 07:15:00	0.472	62.584	12.986	870.97	2.695
1183	2022-01-13 07:30:00	4.951	104.095	12.977	870.676	7.152
1184	2022-01-13 07:45:00	7.704	106.236	12.965	870.76	9.212
1185	2022-01-13 08:00:00	9.764	110.295	12.963	870.732	11.557
1186	2022-01-13 08:15:00	10.86	105.241	12.951	870.928	13.236
1187	2022-01-13 08:30:00	12.996	94.887	12.949	870.788	12.677
1188	2022-01-13 08:45:00	12.743	96.63	12.941	870.844	12.347
1189	2022-01-13 09:00:00	12.108	97.437	12.924	871.155	12.322
1190	2022-01-13 09:15:00	10.223	100.092	12.937	871.582	12.296
1191	2022-01-13 09:30:00	10.146	94.395	12.963	871.792	12.753
1192	2022-01-13 09:45:00	9.151	91.049	13.007	872.263	11.584
1193	2022-01-13 10:00:00	9.839	87.375	13.057	872.432	12.22
1194	2022-01-13 10:15:00	10.528	89.224	13.151	872.544	12.905
1195	2022-01-13 10:30:00	11.267	85.819	13.257	872.572	13.236
1196	2022-01-13 10:45:00	11.343	87.972	13.388	873.012	12.956
1197	2022-01-13 11:00:00	11.165	85.163	13.457	873.027	12.626
1198	2022-01-13 11:15:00	10.859	86.861	13.526	873.352	12.22
1199	2022-01-13 11:30:00	10.477	87.504	13.595	873.605	11.914
1200	2022-01-13 11:45:00	9.534	86.883	13.637	873.877	10.181
1201	2022-01-13 12:00:00	9.814	88.077	13.682	873.991	10.36
1202	2022-01-13 12:15:00	9.382	88.159	13.809	874.118	9.646
1203	2022-01-13 12:30:00	10.58	91.797	13.973	874.02	10.716
1204	2022-01-13 12:45:00	10.731	95.471	14.11	874.006	10.741
1205	2022-01-13 13:00:00	9.687	93.95	14.578	874.019	9.9
1206	2022-01-13 13:15:00	9.508	88.98	14.913	873.819	9.441
1207	2022-01-13 13:30:00	8.771	89.621	14.901	873.976	8.934
1208	2022-01-13 13:45:00	7.981	86.906	14.884	874.104	7.966
1209	2022-01-13 14:00:00	7.448	87.809	14.86	874.005	7.661
1210	2022-01-13 14:15:00	7.575	87.621	14.851	874.145	7.636
1211	2022-01-13 14:30:00	6.555	94.092	14.847	874.076	6.845
1212	2022-01-13 14:45:00	7.626	88.136	14.836	874.089	7.457
1213	2022-01-13 15:00:00	6.275	89.914	14.825	874.174	6.309
1214	2022-01-13 15:15:00	6.301	97.718	14.495	874.216	6.081
1215	2022-01-13 15:30:00	7.039	94.523	14.479	874.09	6.922
1216	2022-01-13 15:45:00	6.937	85.246	14.484	874.244	7.203
1217	2022-01-13 16:00:00	7.09	94.102	14.486	874.146	7.177
1218	2022-01-13 16:15:00	7.038	86.299	14.5	874.146	6.973
1219	2022-01-13 16:30:00	7.294	80.648	14.538	874.132	7.431
1220	2022-01-13 16:45:00	7.191	80.893	14.528	874.272	7.1
1221	2022-01-13 17:00:00	7.473	86.38	14.606	874.146	7.56
1222	2022-01-13 17:15:00	8.035	81.291	14.616	874.202	8.248
1223	2022-01-13 17:30:00	7.754	83.116	14.611	874.216	8.145
1224	2022-01-13 17:45:00	8.567	82.355	14.114	874.202	8.756
1225	2022-01-13 18:00:00	9	84.731	13.915	874.004	9.519
1226	2022-01-13 18:15:00	8.542	89.224	13.74	874.118	9.646
1227	2022-01-13 18:30:00	8.694	92.699	13.603	873.991	10.08
1228	2022-01-13 18:45:00	7.601	98.011	13.499	874.019	8.958
1229	2022-01-13 19:00:00	7.115	99.425	13.438	874.076	8.958
1230	2022-01-13 19:15:00	7.217	97.624	13.405	874.075	9.416
1231	2022-01-13 19:30:00	7.294	93.272	13.369	874.3	9.39
1232	2022-01-13 19:45:00	9.304	93.727	13.342	874.328	11.583
1233	2022-01-13 20:00:00	9.993	97.847	13.32	874.398	12.753
1234	2022-01-13 20:15:00	11.802	93.565	13.306	874.527	13.875
1235	2022-01-13 20:30:00	11.651	87.913	13.296	874.869	12.727
1236	2022-01-13 20:45:00	11.395	92.148	13.282	874.884	11.813
1237	2022-01-13 21:00:00	10.987	95.495	13.267	874.827	12.626
1238	2022-01-13 21:15:00	10.197	98.736	13.262	874.94	12.322
1239	2022-01-13 21:30:00	10.656	100.034	13.247	874.884	12.651
1240	2022-01-13 21:45:00	10.401	102.748	13.239	874.954	12.601
1241	2022-01-13 22:00:00	11.088	110.659	13.229	874.912	12.905
1242	2022-01-13 22:15:00	9.942	113.746	13.218	874.926	11.251
1243	2022-01-13 22:30:00	8.974	116.263	13.211	874.954	10.768
1244	2022-01-13 22:45:00	9.253	114.344	13.201	874.94	10.284
1245	2022-01-13 23:00:00	7.395	111.418	13.198	874.884	8.553
1246	2022-01-13 23:15:00	8.339	96.63	13.192	874.982	7.66
1247	2022-01-13 23:30:00	10.272	90.312	13.18	875.066	12.55
1248	2022-01-13 23:45:00	12.031	84.826	13.18	875.22	14.002
1249	2022-01-14	12.312	88.486	13.172	875.22	13.235
1250	2022-01-14 00:15:00	12.211	91.399	13.161	875.376	13.823
1251	2022-01-14 00:30:00	11.955	89.235	13.157	875.248	13.441
1252	2022-01-14 00:45:00	13.201	92.289	13.154	875.262	14.715
1253	2022-01-14 01:00:00	12.717	97.027	13.142	875.291	14.79
1254	2022-01-14 01:15:00	13.175	92.43	13.133	875.347	15.071
1255	2022-01-14 01:30:00	12.464	94.746	13.131	875.333	14.638
1256	2022-01-14 01:45:00	11.854	96.419	13.122	875.376	14.129
1257	2022-01-14 02:00:00	12.539	92.546	13.111	875.405	14.511
1258	2022-01-14 02:15:00	12.26	95.565	13.109	875.405	14.384
1259	2022-01-14 02:30:00	12.591	91.82	13.104	875.405	14.383
1260	2022-01-14 02:45:00	12.87	92.219	13.1	875.276	14.257
1261	2022-01-14 03:00:00	11.854	92.569	13.094	875.462	13.516
1262	2022-01-14 03:15:00	11.931	97.811	13.092	875.491	13.541
1263	2022-01-14 03:30:00	12.49	97.917	13.085	875.591	13.439
1264	2022-01-14 03:45:00	12.387	100.585	13.079	875.79	14.307
1265	2022-01-14 04:00:00	11.853	99.122	13.072	875.79	13.619
1266	2022-01-14 04:15:00	10.988	99.111	13.068	875.86	13.49
1267	2022-01-14 04:30:00	10.809	99.777	13.063	875.832	13.389
1268	2022-01-14 04:45:00	11.778	100.246	13.051	875.79	14.028
1269	2022-01-14 05:00:00	11.956	98.736	13.047	875.619	13.183
1270	2022-01-14 05:15:00	11.42	103.252	13.043	875.562	14.052
1271	2022-01-14 05:30:00	11.471	104.234	13.039	875.376	14.001
1272	2022-01-14 05:45:00	11.752	96.863	13.031	875.29	13.362
1273	2022-01-14 06:00:00	11.293	97.684	13.026	875.221	13.926
1274	2022-01-14 06:15:00	11.088	97.976	13.024	875.347	13.772
1275	2022-01-14 06:30:00	10.63	97.764	13.004	875.305	13.772
1276	2022-01-14 06:45:00	10.094	99.31	13.006	875.348	12.956
1277	2022-01-14 07:00:00	10.528	102.632	12.997	875.562	13.466
1278	2022-01-14 07:15:00	12.236	96.185	12.987	875.62	13.9
1279	2022-01-14 07:30:00	11.675	98.128	12.983	875.874	13.798
1280	2022-01-14 07:45:00	12.768	99.215	12.979	875.93	13.465
1281	2022-01-14 08:00:00	12.591	100.619	12.97	876.112	13.133
1282	2022-01-14 08:15:00	11.115	93.318	12.965	876.469	13.185
1283	2022-01-14 08:30:00	11.192	93.12	12.96	876.527	12.55
1284	2022-01-14 08:45:00	11.089	92.604	12.953	876.569	12.753
1285	2022-01-14 09:00:00	11.446	94.933	12.949	876.555	12.423
1286	2022-01-14 09:15:00	11.523	93.669	12.949	876.527	12.423
1287	2022-01-14 09:30:00	10.987	95.998	12.974	876.612	12.778
1288	2022-01-14 09:45:00	10.503	96.912	13.004	876.822	12.879
1289	2022-01-14 10:00:00	11.472	94.01	13.031	876.962	13.158
1290	2022-01-14 10:15:00	10.426	94.524	13.07	877.176	13.235
1291	2022-01-14 10:30:00	11.038	95.144	13.11	877.405	13.618
1292	2022-01-14 10:45:00	10.962	94.454	13.165	877.686	13.082
1293	2022-01-14 11:00:00	10.145	93.669	13.211	878.041	12.626
1294	2022-01-14 11:15:00	10.198	91.132	13.257	878.184	12.221
1295	2022-01-14 11:30:00	7.575	98.677	13.315	878.438	8.806
1296	2022-01-14 11:45:00	7.448	96.525	13.378	878.79	8.603
1297	2022-01-14 12:00:00	7.575	89.072	13.445	878.833	8.272
1298	2022-01-14 12:15:00	7.014	86.849	13.567	878.805	7.15
1299	2022-01-14 12:30:00	6.479	84.589	13.742	878.776	6.87
1300	2022-01-14 12:45:00	6.708	83.724	13.921	878.762	6.464
1301	2022-01-14 13:00:00	6.709	74.576	14.375	878.762	6.642
1302	2022-01-14 13:15:00	6.733	69.79	14.917	878.634	6.388
1303	2022-01-14 13:30:00	6.58	63.016	14.907	878.648	6.311
1304	2022-01-14 13:45:00	7.064	60.137	14.864	878.508	6.896
1305	2022-01-14 14:00:00	6.53	60.29	14.857	878.269	6.54
1306	2022-01-14 14:15:00	6.3	61.681	14.849	878.226	6.31
1307	2022-01-14 14:30:00	5.357	62.571	14.801	878.284	5.341
1308	2022-01-14 14:45:00	4.773	76.296	14.8	878.452	5.011
1309	2022-01-14 15:00:00	4.621	74.423	14.793	878.55	4.834
1310	2022-01-14 15:15:00	3.959	84.555	14.635	878.578	4.174
1311	2022-01-14 15:30:00	3.245	84.099	14.479	878.676	3.254
1312	2022-01-14 15:45:00	3.705	72.949	14.449	878.677	3.995
1313	2022-01-14 16:00:00	3.219	76.459	14.451	878.719	3.179
1314	2022-01-14 16:15:00	2.812	84.942	14.449	878.819	3.025
1315	2022-01-14 16:30:00	3.347	85.842	14.456	878.762	3.637
1316	2022-01-14 16:45:00	3.243	76.646	14.493	878.733	3.332
1317	2022-01-14 17:00:00	2.533	92.419	14.502	878.748	2.568
1318	2022-01-14 17:15:00	2.889	112.601	14.521	878.691	2.669
1319	2022-01-14 17:30:00	3.015	110.812	14.571	878.522	3
1320	2022-01-14 17:45:00	3.168	107.499	14.312	878.34	3.28
1321	2022-01-14 18:00:00	3.193	104.705	13.963	878.283	3.279
1322	2022-01-14 18:15:00	3.041	104.775	13.772	878.255	3.203
1323	2022-01-14 18:30:00	3.091	104.95	13.626	878.198	3.253
1324	2022-01-14 18:45:00	2.559	120.238	13.518	878.241	2.569
1325	2022-01-14 19:00:00	3.526	222.417	13.451	878.27	3.026
1326	2022-01-14 19:15:00	2.456	245.641	13.411	878.227	2.44
1327	2022-01-14 19:30:00	3.373	256.571	13.379	878.396	3.279
1328	2022-01-14 19:45:00	3.449	252.297	13.356	878.311	3.203
1329	2022-01-14 20:00:00	4.165	282.46	13.332	878.424	4.403
1330	2022-01-14 20:15:00	4.824	301.777	13.316	878.34	5.722
1331	2022-01-14 20:30:00	4.799	301.25	13.299	878.284	5.163
1332	2022-01-14 20:45:00	3.015	296.383	13.287	878.241	3.432
1333	2022-01-14 21:00:00	3.934	293.902	13.275	878.284	4.124
1334	2022-01-14 21:15:00	3.168	288.94	13.261	878.184	3.919
1335	2022-01-14 21:30:00	3.015	281.547	13.256	878.069	3.714
1336	2022-01-14 21:45:00	3.066	266.688	13.239	878.026	2.389
1337	2022-01-14 22:00:00	3.016	251.175	13.235	877.912	2.491
1338	2022-01-14 22:15:00	3.015	246.516	13.225	877.7	2.44
1339	2022-01-14 22:30:00	2.199	255.669	13.217	877.672	1.877
1340	2022-01-14 22:45:00	2.148	252.859	13.208	877.574	1.647
1341	2022-01-14 23:00:00	1.561	247.8	13.199	877.476	0.705
1342	2022-01-14 23:15:00	0.7	247.8	13.194	877.205	0.32
1343	2022-01-14 23:30:00	0.953	247.8	13.185	877.047	0.32
1344	2022-01-14 23:45:00	1.664	247.8	13.177	876.949	0.32
1345	2022-01-15	0.32	247.8	13.172	876.906	0.32
1346	2022-01-15 00:15:00	0.523	247.8	13.166	876.71	0.32
1347	2022-01-15 00:30:00	0.32	247.8	13.159	876.626	0.32
1348	2022-01-15 00:45:00	0.32	247.8	13.155	876.626	0.32
1349	2022-01-15 01:00:00	1.232	247.777	13.153	876.54	0.32
1350	2022-01-15 01:15:00	1.131	247.602	13.139	876.427	0.32
1351	2022-01-15 01:30:00	1.486	168.13	13.13	876.24	0.474
1352	2022-01-15 01:45:00	1.333	154.674	13.127	876.098	0.731
1353	2022-01-15 02:00:00	1.994	102.468	13.121	875.972	1.521
1354	2022-01-15 02:15:00	2.456	86.254	13.109	875.677	1.673
1355	2022-01-15 02:30:00	2.737	81.668	13.111	875.505	2.235
1356	2022-01-15 02:45:00	3.015	74.76	13.107	875.433	2.721
1357	2022-01-15 03:00:00	2.99	63.787	13.101	875.319	2.975
1358	2022-01-15 03:15:00	3.627	68.8	13.094	874.996	3.534
1359	2022-01-15 03:30:00	3.524	73.29	13.089	875.024	3.611
1360	2022-01-15 03:45:00	3.117	64.58	13.083	874.968	3.38
1361	2022-01-15 04:00:00	2.097	48.412	13.08	874.855	2.67
1362	2022-01-15 04:15:00	1.867	56.371	13.071	874.741	1.953
1363	2022-01-15 04:30:00	1.943	90.671	13.065	874.541	1.445
1364	2022-01-15 04:45:00	3.169	91.694	13.059	874.062	2.49
1365	2022-01-15 05:00:00	7.114	107.37	13.049	873.69	5.749
1366	2022-01-15 05:15:00	6.479	105.37	13.048	873.605	6.132
1367	2022-01-15 05:30:00	6.274	96.396	13.041	873.506	6.921
1368	2022-01-15 05:45:00	5.815	102.856	13.031	873.211	6.541
1369	2022-01-15 06:00:00	6.148	87.42	13.029	872.927	6.388
1370	2022-01-15 06:15:00	5.636	91.038	13.02	872.727	5.468
1371	2022-01-15 06:30:00	5.712	93.87	13.011	872.558	5.037
1372	2022-01-15 06:45:00	5.407	90.5	13.007	872.277	5.825
1373	2022-01-15 07:00:00	6.122	90.276	13.001	872.291	6.362
1374	2022-01-15 07:15:00	5.28	92.735	12.992	872.348	5.087
1375	2022-01-15 07:30:00	6.48	97.683	12.988	871.962	6.465
1376	2022-01-15 07:45:00	5.891	87.596	12.985	871.834	6.055
1377	2022-01-15 08:00:00	6.276	92.043	12.979	871.624	6.106
1378	2022-01-15 08:15:00	6.861	83.444	12.967	871.652	6.744
1379	2022-01-15 08:30:00	6.454	101.732	12.968	871.708	6.567
1380	2022-01-15 08:45:00	5.128	110.026	12.961	871.862	5.621
1381	2022-01-15 09:00:00	5.866	78.716	12.952	871.708	5.546
1382	2022-01-15 09:15:00	5.713	82.004	12.955	871.652	6.693
1383	2022-01-15 09:30:00	5.153	82.602	12.976	871.849	5.927
1384	2022-01-15 09:45:00	5.027	93.177	13.045	871.596	5.85
1385	2022-01-15 10:00:00	5.612	93.12	13.109	871.568	5.29
1386	2022-01-15 10:15:00	5.103	89.022	13.168	871.526	4.809
1387	2022-01-15 10:30:00	6.988	84.59	13.242	871.427	5.113
1388	2022-01-15 10:45:00	7.345	74.867	13.399	871.512	6.566
1389	2022-01-15 11:00:00	6.607	77.325	13.581	871.68	5.265
1390	2022-01-15 11:15:00	5.661	79.913	13.766	871.596	4.429
1391	2022-01-15 11:30:00	6.019	83.385	13.94	871.666	4.834
1392	2022-01-15 11:45:00	6.019	84.112	14.145	871.694	4.505
1393	2022-01-15 12:00:00	5.815	82.754	14.311	871.862	4.758
1394	2022-01-15 12:15:00	6.633	73.592	14.611	871.764	5.903
1395	2022-01-15 12:30:00	7.371	68.047	14.917	871.526	6.896
1396	2022-01-15 12:45:00	6.683	66.958	14.931	871.54	6.286
1397	2022-01-15 13:00:00	5.892	64.01	14.923	871.554	5.647
1398	2022-01-15 13:15:00	6.556	63.683	14.927	871.226	6.311
1399	2022-01-15 13:30:00	5.994	60.418	14.911	871.098	5.928
1400	2022-01-15 13:45:00	6.122	69.123	14.916	871.055	5.723
1401	2022-01-15 14:00:00	5.61	64.233	14.915	870.9	5.442
1402	2022-01-15 14:15:00	5.815	58.031	14.907	870.76	5.697
1403	2022-01-15 14:30:00	5.636	57.705	14.89	870.971	5.341
1404	2022-01-15 14:45:00	5.816	57.856	14.57	871.112	5.672
1405	2022-01-15 15:00:00	5.483	56.498	14.568	871.112	5.417
1406	2022-01-15 15:15:00	5.357	56.066	14.557	871.055	4.91
1407	2022-01-15 15:30:00	4.698	51.947	14.575	871.112	4.555
1408	2022-01-15 15:45:00	4.545	46.658	14.58	871.14	4.656
1409	2022-01-15 16:00:00	4.01	48.122	14.589	871.255	3.918
1410	2022-01-15 16:15:00	4.036	43.008	14.6	871.312	3.663
1411	2022-01-15 16:30:00	4.316	42.237	14.624	871.298	4.123
1412	2022-01-15 16:45:00	3.448	43.593	14.607	871.327	3.432
1413	2022-01-15 17:00:00	4.189	35.475	14.621	871.298	3.995
1414	2022-01-15 17:15:00	3.627	37.755	14.621	871.312	3.816
1415	2022-01-15 17:30:00	3.066	31.332	14.62	871.47	2.848
1416	2022-01-15 17:45:00	5.179	33.474	14.614	871.426	5.163
1417	2022-01-15 18:00:00	4.571	32.759	14.099	871.312	4.657
1418	2022-01-15 18:15:00	5.052	36.013	13.844	871.226	5.087
1419	2022-01-15 18:30:00	5.103	34.76	13.688	871.169	5.316
1420	2022-01-15 18:45:00	6.683	45.184	13.564	870.956	6.744
1421	2022-01-15 19:00:00	6.121	42.377	13.479	870.928	6.464
1422	2022-01-15 19:15:00	6.734	45.933	13.419	870.844	7.406
1423	2022-01-15 19:30:00	7.14	58.769	13.386	870.704	7.611
1424	2022-01-15 19:45:00	7.166	59.775	13.361	870.619	6.643
1425	2022-01-15 20:00:00	6.353	79.735	13.327	870.462	6.158
1426	2022-01-15 20:15:00	6.276	84.917	13.309	870.348	5.671
1427	2022-01-15 20:30:00	6.071	82.121	13.295	870.022	6.03
1428	2022-01-15 20:45:00	5.534	81.618	13.277	870.008	5.927
1429	2022-01-15 21:00:00	5.204	77.232	13.264	870.05	5.189
1430	2022-01-15 21:15:00	7.089	71.147	13.255	869.882	6.081
1431	2022-01-15 21:30:00	7.344	73.405	13.24	869.541	6.592
1432	2022-01-15 21:45:00	6.937	85.281	13.234	869.327	5.392
1433	2022-01-15 22:00:00	5.994	79.91	13.218	869.355	4.682
1434	2022-01-15 22:15:00	7.064	66.561	13.211	869.186	4.885
1435	2022-01-15 22:30:00	5.128	82.988	13.201	868.975	3.177
1436	2022-01-15 22:45:00	3.372	114.622	13.195	868.791	0.602
1437	2022-01-15 23:00:00	2.148	123.748	13.183	868.691	0.346
1438	2022-01-15 23:15:00	1.283	180.27	13.174	868.834	1.419
1439	2022-01-15 23:30:00	0.421	192.35	13.169	868.762	0.986
1440	2022-01-15 23:45:00	0.32	196.91	13.161	868.734	0.448
1441	2022-01-16	0.599	196.91	13.153	868.562	0.32
1442	2022-01-16 00:15:00	1.333	196.91	13.14	868.648	0.32
1443	2022-01-16 00:30:00	1.791	196.583	13.134	868.28	0.32
1444	2022-01-16 00:45:00	1.79	163.413	13.13	868.126	0.884
1445	2022-01-16 01:00:00	3.345	98.349	13.119	867.898	1.114
1446	2022-01-16 01:15:00	3.883	88.698	13.105	867.826	1.293
1447	2022-01-16 01:30:00	3.32	93.18	13.103	867.783	1.928
1448	2022-01-16 01:45:00	3.396	95.063	13.097	867.841	0.936
1449	2022-01-16 02:00:00	3.627	86.992	13.091	867.841	1.647
1450	2022-01-16 02:15:00	3.832	86.35	13.087	867.684	1.876
1451	2022-01-16 02:30:00	3.55	86.35	13.087	867.683	1.419
1452	2022-01-16 02:45:00	3.55	77.92	13.073	867.543	2.44
1453	2022-01-16 03:00:00	3.601	72.495	13.071	867.584	2.363
1454	2022-01-16 03:15:00	3.781	81.08	13.067	867.641	2.081
1455	2022-01-16 03:30:00	3.729	91.26	13.062	867.669	2.055
1456	2022-01-16 03:45:00	3.858	94.125	13.05	867.726	2.492
1457	2022-01-16 04:00:00	2.965	101.732	13.047	867.926	1.877
1458	2022-01-16 04:15:00	3.117	111.62	13.045	868.027	2.235
1459	2022-01-16 04:30:00	2.838	111.62	13.037	867.869	2.132
1460	2022-01-16 04:45:00	3.066	121.327	13.029	867.584	2.235
1461	2022-01-16 05:00:00	2.379	123.923	13.025	867.598	1.647
1462	2022-01-16 05:15:00	2.225	155.947	13.021	867.5	1.876
1463	2022-01-16 05:30:00	1.587	162.242	13.017	867.458	1.647
1464	2022-01-16 05:45:00	1.536	187.43	13.006	867.205	1.394
1465	2022-01-16 06:00:00	1.765	194.1	13.003	866.948	0.961
1466	2022-01-16 06:15:00	1.359	194.8	12.996	866.791	0.423
1467	2022-01-16 06:30:00	1.131	194.8	12.989	866.566	0.32
1468	2022-01-16 06:45:00	1.561	230.173	12.986	866.538	0.756
1469	2022-01-16 07:00:00	2.481	252.732	12.981	866.678	2.363
1470	2022-01-16 07:15:00	3.167	244.401	12.969	866.594	2.415
1471	2022-01-16 07:30:00	2.533	228.268	12.968	866.594	1.901
1472	2022-01-16 07:45:00	2.481	227.8	12.963	866.622	0.628
1473	2022-01-16 08:00:00	1.74	227.8	12.955	866.538	0.32
1474	2022-01-16 08:15:00	1.587	227.8	12.949	866.58	0.32
1475	2022-01-16 08:30:00	0.776	227.8	12.944	866.748	0.32
1476	2022-01-16 08:45:00	0.675	227.8	12.944	866.834	0.32
1477	2022-01-16 09:00:00	0.573	227.8	12.94	866.962	0.32
1478	2022-01-16 09:15:00	1.333	227.8	12.951	867.148	0.32
1479	2022-01-16 09:30:00	1.739	227.8	12.981	867.29	0.32
1480	2022-01-16 09:45:00	1.536	227.858	13.036	867.542	0.756
1481	2022-01-16 10:00:00	1.207	230.96	13.114	867.783	0.32
1482	2022-01-16 10:15:00	1.232	230.96	13.205	868.097	0.551
1483	2022-01-16 10:30:00	1.156	267.087	13.249	868.266	0.884
1484	2022-01-16 10:45:00	0.751	252.382	13.309	868.154	0.474
1485	2022-01-16 11:00:00	1.713	246.951	13.413	868.434	1.876
1486	2022-01-16 11:15:00	1.739	215.817	13.57	868.35	1.876
1487	2022-01-16 11:30:00	2.456	207.663	13.703	868.35	1.978
1488	2022-01-16 11:45:00	2.914	218.552	13.805	868.336	2.67
1489	2022-01-16 12:00:00	2.302	238.937	13.845	868.463	2.031
1490	2022-01-16 12:15:00	2.327	225.727	13.912	868.476	1.979
1491	2022-01-16 12:30:00	2.353	208.317	14.025	868.434	2.133
1492	2022-01-16 12:45:00	2.199	208.48	14.144	868.434	1.953
1493	2022-01-16 13:00:00	3.117	216.285	14.618	868.126	2.924
1494	2022-01-16 13:15:00	2.888	226.768	14.915	868.083	2.847
1495	2022-01-16 13:30:00	3.142	234.01	14.91	867.97	3
1496	2022-01-16 13:45:00	2.582	225.502	14.866	867.556	2.668
1497	2022-01-16 14:00:00	2.556	233.414	14.861	867.626	2.413
1498	2022-01-16 14:15:00	3.653	246.214	14.81	867.556	3.46
1499	2022-01-16 14:30:00	4.365	263.938	14.816	867.612	4.096
1500	2022-01-16 14:45:00	4.621	268.267	14.806	867.612	4.275
1501	2022-01-16 15:00:00	4.418	271.17	14.801	867.584	4.605
1502	2022-01-16 15:15:00	5.459	269.542	14.487	867.712	5.723
1503	2022-01-16 15:30:00	6.121	294.745	14.483	867.655	6.004
1504	2022-01-16 15:45:00	6.785	290.99	14.482	867.769	6.667
1505	2022-01-16 16:00:00	5.103	290.697	14.513	867.416	5.138
1506	2022-01-16 16:15:00	4.849	292.019	14.513	867.444	5.088
1507	2022-01-16 16:30:00	4.57	294.944	14.553	867.318	4.884
1508	2022-01-16 16:45:00	5.331	288.041	14.559	867.247	5.291
1509	2022-01-16 17:00:00	4.9	293.762	14.574	867.034	4.91
1510	2022-01-16 17:15:00	4.418	295.81	14.581	866.805	4.428
1511	2022-01-16 17:30:00	4.824	292.358	14.602	866.72	4.707
1512	2022-01-16 17:45:00	4.01	287.982	14.617	866.706	4.046
1513	2022-01-16 18:00:00	3.882	281.781	14.083	867.12	4.097
1514	2022-01-16 18:15:00	4.925	283.946	13.833	867.29	4.935
1515	2022-01-16 18:30:00	3.755	284.201	13.665	867.219	3.765
1516	2022-01-16 18:45:00	2.148	277.865	13.545	867.091	2.107
1517	2022-01-16 19:00:00	2.122	270.769	13.471	867.233	2.158
1518	2022-01-16 19:15:00	1.384	251.997	13.419	867.105	1.242
1519	2022-01-16 19:30:00	1.79	251.67	13.384	867.034	1.012
1520	2022-01-16 19:45:00	0.979	240.608	13.36	866.833	0.551
1521	2022-01-16 20:00:00	1.536	202.28	13.332	866.734	1.011
1522	2022-01-16 20:15:00	2.199	175.267	13.314	866.664	1.953
1523	2022-01-16 20:30:00	1.257	174.858	13.299	866.848	1.14
1524	2022-01-16 20:45:00	0.32	174.928	13.288	866.862	0.32
1525	2022-01-16 21:00:00	0.396	175.022	13.275	866.89	0.32
1526	2022-01-16 21:15:00	0.32	174.975	13.26	866.678	0.32
1527	2022-01-16 21:30:00	1.409	216.92	13.255	866.706	0.423
1528	2022-01-16 21:45:00	1.536	301.51	13.241	866.805	1.242
1529	2022-01-16 22:00:00	2.507	308.997	13.234	866.862	2.62
1530	2022-01-16 22:15:00	2.43	313.988	13.223	866.919	2.492
1531	2022-01-16 22:30:00	2.66	298.814	13.216	866.862	3.152
1532	2022-01-16 22:45:00	4.392	308.294	13.209	867.43	4.479
1533	2022-01-16 23:00:00	4.52	308.353	13.197	867.656	4.479
1534	2022-01-16 23:15:00	4.24	295.67	13.196	867.542	4.276
1535	2022-01-16 23:30:00	3.755	301.496	13.187	867.458	3.536
1536	2022-01-16 23:45:00	2.481	301.52	13.177	866.991	2.898
1537	2022-01-17	2.122	295.54	13.174	866.876	1.979
1538	2022-01-17 00:15:00	0.371	295.54	13.162	866.622	0.32
1539	2022-01-17 00:30:00	0.371	295.54	13.158	866.398	0.32
1540	2022-01-17 00:45:00	0.32	295.563	13.154	866.412	0.32
1541	2022-01-17 01:00:00	1.257	295.54	13.144	866.255	0.32
1542	2022-01-17 01:15:00	1.283	295.54	13.135	866.212	0.32
1543	2022-01-17 01:30:00	1.612	295.54	13.131	866.012	0.32
1544	2022-01-17 01:45:00	1.587	110.554	13.124	865.66	0.654
1545	2022-01-17 02:00:00	0.675	108.81	13.113	865.828	0.32
1546	2022-01-17 02:15:00	0.472	84.94	13.11	865.716	0.577
1547	2022-01-17 02:30:00	0.32	84.952	13.102	866.198	0.32
1548	2022-01-17 02:45:00	0.649	340.82	13.1	865.984	0.32
1549	2022-01-17 03:00:00	0.903	340.82	13.091	866.04	0.32
1550	2022-01-17 03:15:00	0.32	340.82	13.085	865.898	0.448
1551	2022-01-17 03:30:00	0.573	329.368	13.085	865.997	0.705
1552	2022-01-17 03:45:00	0.548	329.392	13.082	866.069	0.884
1553	2022-01-17 04:00:00	0.7	329.52	13.071	866.026	0.32
1554	2022-01-17 04:15:00	0.32	329.543	13.07	866.112	0.32
1555	2022-01-17 04:30:00	0.472	329.497	13.068	866.255	0.32
1556	2022-01-17 04:45:00	1.105	329.357	13.06	866.227	0.32
1557	2022-01-17 05:00:00	1.688	239.172	13.053	866.255	0.884
1558	2022-01-17 05:15:00	1.789	197.342	13.049	866.04	1.318
1559	2022-01-17 05:30:00	1.561	207.907	13.041	866.026	1.318
1560	2022-01-17 05:45:00	0.827	165.67	13.033	865.984	0.346
1561	2022-01-17 06:00:00	0.32	156.55	13.027	866.112	0.32
1562	2022-01-17 06:15:00	0.32	156.55	13.026	866.341	0.32
1563	2022-01-17 06:30:00	2.149	122.243	13.017	865.8	2.261
1564	2022-01-17 06:45:00	1.994	118.64	13.013	866.284	1.571
1565	2022-01-17 07:00:00	2.43	138.423	13.008	866.426	1.825
1566	2022-01-17 07:15:00	2.379	140.05	12.999	866.65	1.799
1567	2022-01-17 07:30:00	2.174	147.478	12.988	867.062	1.521
1568	2022-01-17 07:45:00	1.384	163.097	12.985	867.219	1.114
1569	2022-01-17 08:00:00	1.713	240.865	12.982	867.584	1.521
1570	2022-01-17 08:15:00	0.345	243.24	12.977	867.346	0.679
1571	2022-01-17 08:30:00	0.345	220.43	12.97	867.5	0.32
1572	2022-01-17 08:45:00	0.32	220.43	12.966	867.458	0.32
1573	2022-01-17 09:00:00	0.599	220.43	12.959	867.43	0.32
1574	2022-01-17 09:15:00	1.739	226.384	12.961	867.769	0.371
1575	2022-01-17 09:30:00	3.652	307.851	12.969	868.126	2.899
1576	2022-01-17 09:45:00	3.627	306.245	12.995	868.378	2.975
1577	2022-01-17 10:00:00	3.243	282.533	13.075	868.448	3.025
1578	2022-01-17 10:15:00	2.456	270.13	13.166	868.905	3.253
1579	2022-01-17 10:30:00	3.117	283.61	13.209	869.641	3.611
1580	2022-01-17 10:45:00	2.94	275.733	13.293	869.966	3.204
1581	2022-01-17 11:00:00	2.558	263.937	13.497	870.206	3.331
1582	2022-01-17 11:15:00	2.505	250.332	13.683	870.19	3.356
1583	2022-01-17 11:30:00	2.608	244.854	13.803	870.276	3.025
1584	2022-01-17 11:45:00	2.045	252.204	13.938	870.505	2.132
1585	2022-01-17 12:00:00	2.837	250.484	14.077	870.647	3.024
1586	2022-01-17 12:15:00	3.347	251.269	14.114	870.746	3.611
1587	2022-01-17 12:30:00	3.193	256.976	14.202	870.718	2.643
1588	2022-01-17 12:45:00	4.672	271.169	14.423	870.788	4.504
1589	2022-01-17 13:00:00	3.984	272.492	14.896	870.802	4.096
1590	2022-01-17 13:15:00	4.57	263.481	14.912	870.928	4.555
1591	2022-01-17 13:30:00	5.078	261.668	14.907	871.027	5.036
1592	2022-01-17 13:45:00	4.95	256.404	14.903	871.055	4.935
1593	2022-01-17 14:00:00	5.637	258.204	14.891	871.083	5.596
1594	2022-01-17 14:15:00	4.977	266.887	14.875	871.14	5.037
1595	2022-01-17 14:30:00	6.632	269.098	14.897	871.069	6.743
1596	2022-01-17 14:45:00	5.409	261.014	14.907	870.956	5.546
1597	2022-01-17 15:00:00	5.484	255.421	14.901	870.886	5.648
1598	2022-01-17 15:15:00	5.281	255.116	14.56	870.998	5.291
1599	2022-01-17 15:30:00	5.357	263.062	14.551	871.069	5.214
1600	2022-01-17 15:45:00	4.924	264.899	14.56	871.112	5.189
1601	2022-01-17 16:00:00	5.407	270.104	14.553	871.097	5.393
1602	2022-01-17 16:15:00	5.893	271.649	14.563	871.226	5.953
1603	2022-01-17 16:30:00	5.281	263.436	14.573	871.284	5.596
1604	2022-01-17 16:45:00	5.408	259.072	14.567	871.284	5.367
1605	2022-01-17 17:00:00	5.027	258.054	14.593	871.313	5.138
1606	2022-01-17 17:15:00	4.672	264.816	14.627	871.197	4.631
1607	2022-01-17 17:30:00	4.545	264.782	14.627	871.155	4.656
1608	2022-01-17 17:45:00	3.398	263.365	14.62	871.083	3.358
1609	2022-01-17 18:00:00	4.164	247.231	14.076	871.112	4.251
1610	2022-01-17 18:15:00	3.755	250.167	13.889	871.155	3.765
1611	2022-01-17 18:30:00	3.193	253.034	13.723	871.183	3.305
1612	2022-01-17 18:45:00	3.244	263.506	13.594	871.341	3.305
1613	2022-01-17 19:00:00	3.065	305.099	13.495	871.37	2.389
1614	2022-01-17 19:15:00	1.866	305.917	13.431	871.427	1.825
1615	2022-01-17 19:30:00	1.688	245.648	13.39	871.327	1.851
1616	2022-01-17 19:45:00	2.737	226.37	13.362	871.255	3.101
1617	2022-01-17 20:00:00	2.584	222.285	13.33	871.355	3.355
1618	2022-01-17 20:15:00	2.353	217.419	13.314	871.341	3.356
1619	2022-01-17 20:30:00	2.787	217.851	13.295	871.483	3.102
1620	2022-01-17 20:45:00	3.345	213.336	13.28	871.37	3.816
1621	2022-01-17 21:00:00	4.088	207.861	13.266	871.384	4.859
1622	2022-01-17 21:15:00	4.393	205.486	13.257	871.341	5.037
1623	2022-01-17 21:30:00	5.179	215.501	13.243	871.427	5.315
1624	2022-01-17 21:45:00	5.305	212.694	13.24	871.284	5.214
1625	2022-01-17 22:00:00	5.484	209.3	13.225	871.427	6.081
1626	2022-01-17 22:15:00	5.917	213.956	13.217	871.398	6.158
1627	2022-01-17 22:30:00	5.738	215.126	13.207	871.384	5.774
1628	2022-01-17 22:45:00	6.301	216.776	13.201	871.255	6.514
1629	2022-01-17 23:00:00	5.637	218.847	13.193	871.455	6.616
1630	2022-01-17 23:15:00	5.56	221.994	13.181	871.469	6.055
1631	2022-01-17 23:30:00	5.713	225.13	13.179	871.456	6.235
1632	2022-01-17 23:45:00	5.764	226.744	13.173	871.441	5.722
1633	2022-01-18	5.432	230.219	13.165	871.398	5.316
1634	2022-01-18 00:15:00	4.723	233.109	13.154	871.427	4.682
1635	2022-01-18 00:30:00	4.368	223.866	13.155	871.455	4.733
1636	2022-01-18 00:45:00	4.24	218.356	13.149	871.398	4.403
1637	2022-01-18 01:00:00	4.9	214.331	13.14	871.327	5.011
1638	2022-01-18 01:15:00	4.951	210.048	13.13	871.227	5.442
1639	2022-01-18 01:30:00	4.723	214.915	13.13	871.298	5.062
1640	2022-01-18 01:45:00	5.23	220.228	13.119	871.169	6.056
1641	2022-01-18 02:00:00	5.738	226.604	13.113	871.055	6.131
1642	2022-01-18 02:15:00	5.204	230.91	13.11	870.914	5.29
1643	2022-01-18 02:30:00	4.596	239.814	13.107	871.055	4.758
1644	2022-01-18 02:45:00	4.367	242.972	13.099	870.956	4.351
1645	2022-01-18 03:00:00	3.985	244.059	13.093	870.858	4.2
1646	2022-01-18 03:15:00	3.602	247.208	13.086	870.858	4.276
1647	2022-01-18 03:30:00	3.091	242.645	13.087	870.9	3.408
1648	2022-01-18 03:45:00	3.091	240.796	13.081	870.914	3.025
1649	2022-01-18 04:00:00	3.015	238.528	13.073	870.816	2.67
1650	2022-01-18 04:15:00	2.251	240.574	13.069	870.704	2.389
1651	2022-01-18 04:30:00	2.634	232.732	13.062	870.605	2.389
1652	2022-01-18 04:45:00	4.393	222.533	13.052	870.505	4.505
1653	2022-01-18 05:00:00	3.755	217.805	13.048	870.376	4.327
1654	2022-01-18 05:15:00	3.678	219.888	13.041	870.163	4.276
1655	2022-01-18 05:30:00	3.832	217.501	13.031	870.064	4.047
1656	2022-01-18 05:45:00	3.755	221.971	13.026	869.938	4.073
1657	2022-01-18 06:00:00	3.218	231.778	13.023	869.938	3.025
1658	2022-01-18 06:15:00	3.066	230.186	13.014	869.882	2.747
1659	2022-01-18 06:30:00	2.481	233.388	13.007	869.826	2.415
1660	2022-01-18 06:45:00	2.583	232.958	13.001	869.825	2.389
1661	2022-01-18 07:00:00	2.353	234.572	12.991	869.755	2.517
1662	2022-01-18 07:15:00	2.353	232.465	12.987	869.825	2.492
1663	2022-01-18 07:30:00	1.943	238.19	12.985	869.853	1.723
1664	2022-01-18 07:45:00	1.739	239.03	12.978	869.994	1.419
1665	2022-01-18 08:00:00	1.536	239.03	12.971	869.966	0.936
1666	2022-01-18 08:15:00	1.181	239.03	12.965	870.135	0.705
1667	2022-01-18 08:30:00	1.156	239.03	12.969	870.205	0.577
1668	2022-01-18 08:45:00	0.751	239.03	12.96	870.262	0.32
1669	2022-01-18 09:00:00	1.055	239.03	12.957	870.376	0.885
1670	2022-01-18 09:15:00	0.725	278.025	12.961	870.362	0.32
1671	2022-01-18 09:30:00	0.32	278.083	12.973	870.348	0.32
1672	2022-01-18 09:45:00	0.32	278.118	13.003	870.434	0.32
1673	2022-01-18 10:00:00	0.32	278.212	13.049	870.563	0.32
1674	2022-01-18 10:15:00	0.32	278.317	13.11	870.62	0.32
1675	2022-01-18 10:30:00	0.523	310.717	13.204	870.718	0.371
1676	2022-01-18 10:45:00	1.08	329.532	13.305	870.802	0.474
1677	2022-01-18 11:00:00	0.827	329.94	13.431	870.928	0.5
1678	2022-01-18 11:15:00	0.573	329.94	13.586	871.083	0.731
1679	2022-01-18 11:30:00	0.32	329.94	13.762	871.14	0.474
1680	2022-01-18 11:45:00	0.32	329.94	13.953	871.341	0.32
1681	2022-01-18 12:00:00	0.396	329.94	14.139	871.37	0.32
1682	2022-01-18 12:15:00	1.004	354.554	14.291	871.413	1.064
1683	2022-01-18 12:30:00	1.764	21.996	14.472	871.14	1.749
1684	2022-01-18 12:45:00	2.02	36.628	14.556	871.04	1.647
1685	2022-01-18 13:00:00	1.663	53.257	14.707	870.858	1.292
1686	2022-01-18 13:15:00	1.613	46.062	14.894	870.62	1.393
1687	2022-01-18 13:30:00	1.74	46.986	14.925	870.52	1.623
1688	2022-01-18 13:45:00	0.827	54.295	14.923	870.462	0.858
1689	2022-01-18 14:00:00	1.46	52.802	14.92	870.462	0.807
1690	2022-01-18 14:15:00	0.953	53.455	14.92	870.362	0.935
1691	2022-01-18 14:30:00	1.131	57.91	14.919	870.419	0.628
1692	2022-01-18 14:45:00	0.751	50.19	14.914	870.291	0.371
1693	2022-01-18 15:00:00	1.207	73.698	14.915	870.29	0.961
1694	2022-01-18 15:15:00	1.589	76.527	14.911	870.305	1.24
1695	2022-01-18 15:30:00	1.74	74.399	14.602	870.247	1.546
1696	2022-01-18 15:45:00	1.994	82.132	14.6	870.205	1.699
1697	2022-01-18 16:00:00	1.739	82.976	14.604	870.106	1.622
1698	2022-01-18 16:15:00	1.511	99.121	14.607	870.15	1.063
1699	2022-01-18 16:30:00	0.903	103.54	14.603	870.219	1.064
1700	2022-01-18 16:45:00	1.943	109.102	14.606	870.092	1.75
1701	2022-01-18 17:00:00	2.199	97.159	14.613	870.134	2.133
1702	2022-01-18 17:15:00	2.838	104.421	14.595	870.05	2.44
1703	2022-01-18 17:30:00	2.66	99.33	14.151	869.952	2.337
1704	2022-01-18 17:45:00	3.193	99.353	14.019	869.924	2.797
1705	2022-01-18 18:00:00	3.37	99.33	13.854	869.798	3.304
1706	2022-01-18 18:15:00	3.474	98.21	13.711	869.741	3.381
1707	2022-01-18 18:30:00	3.345	97.93	13.593	869.641	3.406
1708	2022-01-18 18:45:00	3.041	97.93	13.493	869.584	3.203
1709	2022-01-18 19:00:00	3.091	97.93	13.431	869.641	2.772
1710	2022-01-18 19:15:00	2.533	97.93	13.39	869.712	2.415
1711	2022-01-18 19:30:00	2.507	98.245	13.368	869.755	2.209
1712	2022-01-18 19:45:00	2.251	100.03	13.333	869.854	2.03
1713	2022-01-18 20:00:00	2.225	101.692	13.319	869.867	2.004
1714	2022-01-18 20:15:00	2.584	102.863	13.301	869.896	2.286
1715	2022-01-18 20:30:00	2.686	102.863	13.291	869.91	2.235
1716	2022-01-18 20:45:00	2.61	102.84	13.277	869.98	2.594
1717	2022-01-18 21:00:00	2.711	102.49	13.273	869.994	2.517
1718	2022-01-18 21:15:00	1.943	102.49	13.254	870.092	1.571
1719	2022-01-18 21:30:00	1.994	86.602	13.251	870.191	1.825
1720	2022-01-18 21:45:00	2.838	83.132	13.24	870.134	2.772
1721	2022-01-18 22:00:00	3.193	83.913	13.234	869.952	3.38
1722	2022-01-18 22:15:00	3.294	83.89	13.227	869.854	3.868
1723	2022-01-18 22:30:00	2.889	84.59	13.219	870.036	3.228
1724	2022-01-18 22:45:00	3.117	84.485	13.215	870.106	3.127
1725	2022-01-18 23:00:00	2.939	83.832	13.205	870.078	3.152
1726	2022-01-18 23:15:00	2.686	83.54	13.198	870.12	2.62
1727	2022-01-18 23:30:00	2.456	83.54	13.197	870.064	2.517
1728	2022-01-18 23:45:00	2.045	83.54	13.189	870.078	1.927
1729	2022-01-19	1.713	76.94	13.177	870.092	1.825
1730	2022-01-19 00:15:00	1.435	77.033	13.177	870.12	1.445
1731	2022-01-19 00:30:00	0.827	77.92	13.173	870.134	0.371
1732	2022-01-19 00:45:00	1.333	77.943	13.166	870.12	0.423
1733	2022-01-19 01:00:00	1.866	77.92	13.159	869.994	1.189
1734	2022-01-19 01:15:00	1.08	78.375	13.155	870.149	1.038
1735	2022-01-19 01:30:00	1.156	58.873	13.152	869.826	0.91
1736	2022-01-19 01:45:00	1.029	37.56	13.141	869.952	1.495
1737	2022-01-19 02:00:00	0.523	58.69	13.13	870.05	1.954
1738	2022-01-19 02:15:00	1.384	83.913	13.13	870.078	1.571
1739	2022-01-19 02:30:00	1.46	83.89	13.121	870.022	0.705
1740	2022-01-19 02:45:00	1.257	83.89	13.11	870.022	0.32
1741	2022-01-19 03:00:00	1.435	83.89	13.109	870.05	0.32
1742	2022-01-19 03:15:00	1.105	83.89	13.103	869.952	0.962
1743	2022-01-19 03:30:00	0.675	83.89	13.097	870.134	0.346
1744	2022-01-19 03:45:00	0.32	67.124	13.09	870.106	1.242
1745	2022-01-19 04:00:00	0.447	51.105	13.089	870.163	2.004
1746	2022-01-19 04:15:00	2.479	51.21	13.081	870.19	3.944
1747	2022-01-19 04:30:00	4.494	51.092	13.072	870.176	5.518
1748	2022-01-19 04:45:00	6.225	59.903	13.067	870.092	6.158
1749	2022-01-19 05:00:00	7.217	67.25	13.06	869.84	6.997
1750	2022-01-19 05:15:00	7.447	73.36	13.051	869.784	8.02
1751	2022-01-19 05:30:00	7.064	72.985	13.047	869.684	8.02
1752	2022-01-19 05:45:00	7.116	72.855	13.038	869.64	8.147
1753	2022-01-19 06:00:00	6.709	74.025	13.031	869.627	7.713
1754	2022-01-19 06:15:00	6.582	82.204	13.026	869.569	7.303
1755	2022-01-19 06:30:00	7.268	79.079	13.021	869.469	8.07
1756	2022-01-19 06:45:00	8.009	76.729	13.007	869.626	8.933
1757	2022-01-19 07:00:00	9.126	76.764	13.005	869.598	10.208
1758	2022-01-19 07:15:00	9.329	73.955	12.998	869.627	10.564
1759	2022-01-19 07:30:00	9.66	70.959	12.988	869.783	11.047
1760	2022-01-19 07:45:00	10.044	71.907	12.988	869.868	11.507
1761	2022-01-19 08:00:00	9.788	71.965	12.982	870.078	11.379
1762	2022-01-19 08:15:00	9.151	73.079	12.969	870.248	10.513
1763	2022-01-19 08:30:00	8.973	75.558	12.968	870.305	10.589
1764	2022-01-19 08:45:00	9.507	73.932	12.967	870.362	11.174
1765	2022-01-19 09:00:00	9.303	72.035	12.959	870.619	10.666
1766	2022-01-19 09:15:00	8.924	69.438	12.96	870.69	10.462
1767	2022-01-19 09:30:00	9.737	69.007	12.966	870.872	10.895
1768	2022-01-19 09:45:00	9.967	68.514	12.98	871.026	11.175
1769	2022-01-19 10:00:00	9.891	67.451	12.998	871.284	11.151
1770	2022-01-19 10:15:00	10.146	64.595	13.035	871.568	11.253
1771	2022-01-19 10:30:00	11.241	62.922	13.089	871.792	12.422
1772	2022-01-19 10:45:00	11.803	63.133	13.152	872.005	13.363
1773	2022-01-19 11:00:00	11.318	66.047	13.178	872.376	12.5
1774	2022-01-19 11:15:00	11.089	66.947	13.194	872.712	11.941
1775	2022-01-19 11:30:00	11.013	67.591	13.226	872.912	11.558
1776	2022-01-19 11:45:00	12.489	68.666	13.261	873.112	13.287
1777	2022-01-19 12:00:00	12.005	70.75	13.305	873.324	12.575
1778	2022-01-19 12:15:00	12.311	69.393	13.404	873.633	12.881
1779	2022-01-19 12:30:00	13.941	69.367	13.511	873.619	14.255
1780	2022-01-19 12:45:00	13.151	68.561	13.653	873.748	13.365
1781	2022-01-19 13:00:00	13.966	64.245	13.817	873.748	14.231
1782	2022-01-19 13:15:00	14.068	62.957	13.986	873.833	14.256
1783	2022-01-19 13:30:00	13.457	61.448	14.115	873.876	14.001
1784	2022-01-19 13:45:00	13.507	64.689	14.224	873.962	13.798
1785	2022-01-19 14:00:00	13.762	64.491	14.446	873.819	13.823
1786	2022-01-19 14:15:00	13.61	63.836	14.925	873.975	13.874
1787	2022-01-19 14:30:00	13.431	61.366	14.921	874.047	13.416
1788	2022-01-19 14:45:00	14.118	63.987	14.916	874.16	14.256
1789	2022-01-19 15:00:00	14.119	62.231	14.915	874.216	14.308
1790	2022-01-19 15:15:00	13.864	62.29	14.919	874.315	14.102
1791	2022-01-19 15:30:00	13.837	63.858	14.917	874.427	14.027
1792	2022-01-19 15:45:00	14.22	59.003	14.915	874.54	14.638
1793	2022-01-19 16:00:00	14.45	65.544	14.918	874.755	14.791
1794	2022-01-19 16:15:00	14.884	62.138	14.91	874.982	15.073
1795	2022-01-19 16:30:00	14.449	65.157	14.583	875.263	14.485
1796	2022-01-19 16:45:00	13.864	64.01	14.588	875.62	14.205
1797	2022-01-19 17:00:00	13.761	63.53	14.595	875.846	13.925
1798	2022-01-19 17:15:00	13.711	64.97	14.599	875.944	13.798
1799	2022-01-19 17:30:00	12.413	66.198	14.617	876.269	12.855
1800	2022-01-19 17:45:00	11.318	65.192	14.626	876.455	11.915
1801	2022-01-19 18:00:00	10.273	67.182	14.627	876.626	10.589
1802	2022-01-19 18:15:00	11.115	64.139	14.303	876.625	11.762
1803	2022-01-19 18:30:00	10.476	65.273	13.921	876.78	10.946
1804	2022-01-19 18:45:00	10.63	68.608	13.73	876.892	11.226
1805	2022-01-19 19:00:00	9.737	66.854	13.599	877.077	10.589
1806	2022-01-19 19:15:00	10.171	66.864	13.498	877.148	11.253
1807	2022-01-19 19:30:00	10.248	67.228	13.435	877.305	11.252
1808	2022-01-19 19:45:00	10.35	67.918	13.392	877.419	11.738
1809	2022-01-19 20:00:00	10.962	70.445	13.368	877.616	12.626
1810	2022-01-19 20:15:00	10.528	70.294	13.335	877.798	12.194
1811	2022-01-19 20:30:00	11.114	71.019	13.313	877.912	12.55
1812	2022-01-19 20:45:00	10.757	72.563	13.302	877.955	12.094
1813	2022-01-19 21:00:00	10.681	74.341	13.285	878.012	12.398
1814	2022-01-19 21:15:00	10.808	75.442	13.272	878.098	12.373
1815	2022-01-19 21:30:00	12.312	70.935	13.257	877.869	13.721
1816	2022-01-19 21:45:00	11.472	73.932	13.246	877.998	13.746
1817	2022-01-19 22:00:00	11.421	73.008	13.235	878.184	13.9
1818	2022-01-19 22:15:00	11.855	73.686	13.223	878.283	13.798
1819	2022-01-19 22:30:00	11.778	74.586	13.214	878.424	13.669
1820	2022-01-19 22:45:00	12.261	76.695	13.208	878.312	13.669
1821	2022-01-19 23:00:00	11.165	80.1	13.195	878.297	13.695
1822	2022-01-19 23:15:00	11.267	80.847	13.193	878.269	13.158
1823	2022-01-19 23:30:00	11.804	77.605	13.179	878.354	13.158
1824	2022-01-19 23:45:00	10.655	77.185	13.174	878.298	12.955
1825	2022-01-20	10.044	79.057	13.165	878.508	12.905
1826	2022-01-20 00:15:00	9.968	80.835	13.157	878.55	11.865
1827	2022-01-20 00:30:00	10.96	80.039	13.153	878.452	12.145
1828	2022-01-20 00:45:00	10.325	85.492	13.142	878.648	11.148
1829	2022-01-20 01:00:00	11.062	81.069	13.137	878.62	11.61
1830	2022-01-20 01:15:00	11.523	82.566	13.126	878.72	12.069
1831	2022-01-20 01:30:00	11.599	81.034	13.109	878.662	12.195
1832	2022-01-20 01:45:00	10.96	78.015	13.107	878.676	11.431
1833	2022-01-20 02:00:00	9.915	80.051	13.103	878.734	9.926
1834	2022-01-20 02:15:00	9.815	75.348	13.096	878.748	9.059
1835	2022-01-20 02:30:00	8.619	78.624	13.091	878.536	8.477
1836	2022-01-20 02:45:00	9.227	76.412	13.089	878.269	8.755
1837	2022-01-20 03:00:00	8.416	79.36	13.081	878.198	8.173
1838	2022-01-20 03:15:00	7.703	78.223	13.069	878.41	8.096
1839	2022-01-20 03:30:00	7.549	72.258	13.063	878.634	7.97
1840	2022-01-20 03:45:00	6.428	69.171	13.053	878.55	7.816
1841	2022-01-20 04:00:00	7.398	66.48	13.045	878.578	7.688
1842	2022-01-20 04:15:00	8.061	65.427	13.04	878.777	7.662
1843	2022-01-20 04:30:00	8.163	73.698	13.028	879.034	7.585
1844	2022-01-20 04:45:00	7.523	75.385	13.024	879.119	7.2
1845	2022-01-20 05:00:00	7.192	76.365	13.014	878.776	6.439
1846	2022-01-20 05:15:00	5.865	88.251	13.009	878.819	5.57
1847	2022-01-20 05:30:00	4.035	99.66	13.001	879.105	4.707
1848	2022-01-20 05:45:00	1.257	109.217	12.991	879.134	2.568
1849	2022-01-20 06:00:00	1.919	119.037	12.985	878.977	1.546
1850	2022-01-20 06:15:00	2.66	119.34	12.978	878.919	0.577
1851	2022-01-20 06:30:00	3.243	168.91	12.969	879.076	1.902
1852	2022-01-20 06:45:00	3.218	193.4	12.966	879.162	0.731
1853	2022-01-20 07:00:00	3.091	193.412	12.96	879.302	0.884
1854	2022-01-20 07:15:00	3.909	209.9	12.953	879.372	1.775
1855	2022-01-20 07:30:00	3.781	223.667	12.947	879.526	3.152
1856	2022-01-20 07:45:00	3.96	225.763	12.945	879.555	3.586
1857	2022-01-20 08:00:00	3.193	216.585	12.942	879.655	2.671
1858	2022-01-20 08:15:00	2.863	222.32	12.919	879.755	2.389
1859	2022-01-20 08:30:00	2.61	222.425	12.92	879.956	2.721
1860	2022-01-20 08:45:00	3.041	229.9	12.917	880.04	2.721
1861	2022-01-20 09:00:00	2.889	236.185	12.919	880.222	2.594
1862	2022-01-20 09:15:00	2.787	239.658	12.928	880.362	2.568
1863	2022-01-20 09:30:00	2.456	239.155	12.958	880.462	2.67
1864	2022-01-20 09:45:00	2.122	248.37	12.99	880.576	2.671
1865	2022-01-20 10:00:00	2.276	246.963	13.031	880.691	2.975
1866	2022-01-20 10:15:00	2.787	235.122	13.075	880.876	2.848
1867	2022-01-20 10:30:00	3.524	221.958	13.126	880.974	3.076
1868	2022-01-20 10:45:00	3.243	234.994	13.179	880.946	3.177
1869	2022-01-20 11:00:00	3.167	201.775	13.243	881.212	3.714
1870	2022-01-20 11:15:00	2.991	209.299	13.3	881.469	2.975
1871	2022-01-20 11:30:00	2.405	232.955	13.379	881.57	1.901
1872	2022-01-20 11:45:00	2.404	229.716	13.444	881.712	2.772
1873	2022-01-20 12:00:00	2.123	233.67	13.53	881.81	2.44
1874	2022-01-20 12:15:00	2.736	249.489	13.677	882.02	2.618
1875	2022-01-20 12:30:00	2.761	257.691	13.859	881.88	2.721
1876	2022-01-20 12:45:00	2.685	261.706	14.035	881.74	2.413
1877	2022-01-20 13:00:00	2.787	270.349	14.396	881.697	2.746
1878	2022-01-20 13:15:00	3.602	279.241	14.918	881.541	3.433
1879	2022-01-20 13:30:00	3.194	275.229	14.907	881.355	3.331
1880	2022-01-20 13:45:00	2.404	274.844	14.862	881.184	2.363
1881	2022-01-20 14:00:00	2.683	245.943	14.857	881.03	2.261
1882	2022-01-20 14:15:00	2.837	241.627	14.809	880.974	3.076
1883	2022-01-20 14:30:00	3.066	235.602	14.8	880.719	2.949
1884	2022-01-20 14:45:00	1.766	240.785	14.792	880.59	1.725
1885	2022-01-20 15:00:00	1.996	245.849	14.786	880.562	1.903
1886	2022-01-20 15:15:00	2.659	231.284	14.714	880.362	2.617
1887	2022-01-20 15:30:00	2.608	240.117	14.447	880.11	2.338
1888	2022-01-20 15:45:00	2.122	226.149	14.447	880.068	2.133
1889	2022-01-20 16:00:00	1.257	275.696	14.44	880.011	1.24
1890	2022-01-20 16:15:00	2.2	267.051	14.438	879.698	2.005
1891	2022-01-20 16:30:00	1.462	256.765	14.445	879.598	1.061
1892	2022-01-20 16:45:00	1.741	247.056	14.447	879.428	1.47
1893	2022-01-20 17:00:00	1.638	260.547	14.481	879.176	1.24
1894	2022-01-20 17:15:00	1.105	258.034	14.485	878.948	0.961
1895	2022-01-20 17:30:00	1.131	244.59	14.494	878.677	0.883
1896	2022-01-20 17:45:00	1.333	272.901	14.504	878.606	0.73
1897	2022-01-20 18:00:00	1.308	290.56	14.547	878.241	1.241
1898	2022-01-20 18:15:00	1.181	279.39	14.612	877.926	1.216
1899	2022-01-20 18:30:00	1.968	284.31	14.011	877.7	1.85
1900	2022-01-20 18:45:00	2.122	297.06	13.734	877.601	2.209
1901	2022-01-20 19:00:00	2.097	296.94	13.596	877.32	2.389
1902	2022-01-20 19:15:00	2.609	319.257	13.497	877.305	2.209
1903	2022-01-20 19:30:00	2.61	322.138	13.438	877.248	2.158
1904	2022-01-20 19:45:00	3.142	322.197	13.402	877.105	3.101
1905	2022-01-20 20:00:00	2.813	322.745	13.376	877.119	2.363
1906	2022-01-20 20:15:00	2.045	317.475	13.347	876.906	2.286
1907	2022-01-20 20:30:00	2.609	312.04	13.328	876.64	2.568
1908	2022-01-20 20:45:00	1.384	304.222	13.313	876.484	1.318
1909	2022-01-20 21:00:00	1.105	302.91	13.297	876.269	0.602
1910	2022-01-20 21:15:00	0.801	302.91	13.285	876.283	0.884
1911	2022-01-20 21:30:00	0.953	276.096	13.277	876.255	1.521
1912	2022-01-20 21:45:00	0.751	276.216	13.261	876.057	0.961
1913	2022-01-20 22:00:00	1.688	273.705	13.254	875.86	1.166
1914	2022-01-20 22:15:00	1.789	240.925	13.244	875.734	1.8
1915	2022-01-20 22:30:00	2.559	233.671	13.238	875.677	2.568
1916	2022-01-20 22:45:00	2.889	223.94	13.225	875.305	2.466
1917	2022-01-20 23:00:00	2.661	226.39	13.217	874.996	2.261
1918	2022-01-20 23:15:00	2.813	240.022	13.21	874.855	2.721
1919	2022-01-20 23:30:00	2.686	242.29	13.197	874.812	2.415
1920	2022-01-20 23:45:00	2.456	244.84	13.195	874.684	2.312
1921	2022-01-21	2.456	256.276	13.181	874.412	2.44
1922	2022-01-21 00:15:00	2.533	259.787	13.179	874.441	2.645
1923	2022-01-21 00:30:00	2.482	259.81	13.173	874.328	2.261
1924	2022-01-21 00:45:00	2.507	253.948	13.163	874.062	2.44
1925	2022-01-21 01:00:00	2.174	256.778	13.158	874.104	1.953
1926	2022-01-21 01:15:00	1.688	258.147	13.154	874.005	1.571
1927	2022-01-21 01:30:00	2.174	255.88	13.149	873.905	1.774
1928	2022-01-21 01:45:00	1.789	255.822	13.139	873.676	1.445
1929	2022-01-21 02:00:00	2.405	238.969	13.134	873.591	2.004
1930	2022-01-21 02:15:00	2.914	235.462	13.123	873.464	2.797
1931	2022-01-21 02:30:00	3.041	235.52	13.117	873.38	3.051
1932	2022-01-21 02:45:00	2.761	236.068	13.11	873.098	2.746
1933	2022-01-21 03:00:00	2.251	229.398	13.108	872.812	1.927
1934	2022-01-21 03:15:00	2.507	237.015	13.106	872.713	2.415
1935	2022-01-21 03:30:00	2.507	237.804	13.102	872.67	2.924
1936	2022-01-21 03:45:00	2.609	244.014	13.093	872.586	2.517
1937	2022-01-21 04:00:00	2.482	250.785	13.09	872.572	2.261
1938	2022-01-21 04:15:00	2.379	253.399	13.086	872.572	2.338
1939	2022-01-21 04:30:00	1.46	248.452	13.081	872.319	1.394
1940	2022-01-21 04:45:00	0.447	248.51	13.075	872.005	1.089
1941	2022-01-21 05:00:00	0.523	248.323	13.071	871.834	1.09
1942	2022-01-21 05:15:00	0.32	230.96	13.065	871.595	1.14
1943	2022-01-21 05:30:00	0.32	230.96	13.063	871.427	0.551
1944	2022-01-21 05:45:00	1.207	248.896	13.055	871.155	1.597
1945	2022-01-21 06:00:00	1.207	260.17	13.05	871.198	1.876
1946	2022-01-21 06:15:00	1.181	278.139	13.049	871.183	2.286
1947	2022-01-21 06:30:00	1.587	286.06	13.041	871.212	2.517
1948	2022-01-21 06:45:00	2.276	285.639	13.033	871.126	2.569
1949	2022-01-21 07:00:00	2.559	270.154	13.028	870.998	2.466
1950	2022-01-21 07:15:00	2.507	255.069	13.024	870.83	2.696
1951	2022-01-21 07:30:00	3.066	257.143	13.015	870.928	3.509
1952	2022-01-21 07:45:00	3.167	258.556	13.009	871.069	3.076
1953	2022-01-21 08:00:00	3.117	261.388	13.002	871.041	3.051
1954	2022-01-21 08:15:00	2.762	255.808	12.995	871.069	3.001
1955	2022-01-21 08:30:00	2.66	258.756	12.99	870.984	2.72
1956	2022-01-21 08:45:00	2.914	256.158	12.988	871.012	3.178
1957	2022-01-21 09:00:00	2.914	257.211	12.983	871.013	3.153
1958	2022-01-21 09:15:00	3.066	234.932	12.988	870.76	3.076
1959	2022-01-21 09:30:00	2.737	233.972	13.011	870.872	2.568
1960	2022-01-21 09:45:00	3.909	233.637	13.04	871.226	3.203
1961	2022-01-21 10:00:00	3.524	227.06	13.073	871.269	3.178
1962	2022-01-21 10:15:00	3.32	223.83	13.108	871.526	3.152
1963	2022-01-21 10:30:00	3.55	229.715	13.153	871.708	3.203
1964	2022-01-21 10:45:00	3.652	220.988	13.193	871.834	3.483
1965	2022-01-21 11:00:00	3.806	239.52	13.233	872.019	3.765
1966	2022-01-21 11:15:00	3.448	237.275	13.274	872.091	3.508
1967	2022-01-21 11:30:00	3.117	243.158	13.321	872.263	3.127
1968	2022-01-21 11:45:00	2.939	233.413	13.375	872.431	3.33
1969	2022-01-21 12:00:00	2.736	233.379	13.429	872.558	2.695
1970	2022-01-21 12:15:00	2.02	236.759	13.557	872.544	2.235
1971	2022-01-21 12:30:00	3.117	252.075	13.725	872.6	3.127
1972	2022-01-21 12:45:00	3.397	252.345	13.906	872.488	3.229
1973	2022-01-21 13:00:00	3.55	257.223	14.363	872.362	3.406
1974	2022-01-21 13:15:00	3.449	260.382	14.918	872.32	3.484
1975	2022-01-21 13:30:00	4.215	266.84	14.908	871.99	3.97
1976	2022-01-21 13:45:00	4.29	269.87	14.895	871.962	4.376
1977	2022-01-21 14:00:00	4.265	266.36	14.889	871.694	4.174
1978	2022-01-21 14:15:00	4.596	261.902	14.848	871.75	4.554
1979	2022-01-21 14:30:00	4.442	261.003	14.84	871.596	4.682
1980	2022-01-21 14:45:00	4.749	260.359	14.83	871.511	5.037
1981	2022-01-21 15:00:00	5.382	268.56	14.827	871.455	5.24
1982	2022-01-21 15:15:00	5.128	267.683	14.642	871.298	5.419
1983	2022-01-21 15:30:00	5.663	265.706	14.477	871.184	5.521
1984	2022-01-21 15:45:00	5.179	260.651	14.48	871.098	5.088
1985	2022-01-21 16:00:00	4.824	260.382	14.476	871.126	5.012
1986	2022-01-21 16:15:00	5.079	255.737	14.474	871.041	4.809
1987	2022-01-21 16:30:00	5.001	257.527	14.51	870.886	5.088
1988	2022-01-21 16:45:00	4.57	259.539	14.511	870.788	4.58
1989	2022-01-21 17:00:00	4.367	256.895	14.521	870.69	4.352
1990	2022-01-21 17:15:00	4.214	260.23	14.531	870.591	4.148
1991	2022-01-21 17:30:00	3.908	261.341	14.561	870.462	4.147
1992	2022-01-21 17:45:00	4.137	265.484	14.575	870.419	4.326
1993	2022-01-21 18:00:00	3.806	262.617	14.591	870.219	4.047
1994	2022-01-21 18:15:00	4.672	270.316	14.618	870.135	4.631
1995	2022-01-21 18:30:00	3.499	278.808	14.047	870.05	3.304
1996	2022-01-21 18:45:00	3.319	278.283	13.768	869.854	3.381
1997	2022-01-21 19:00:00	2.939	278.518	13.616	869.698	2.797
1998	2022-01-21 19:15:00	3.041	281.979	13.512	869.612	2.873
1999	2022-01-21 19:30:00	3.244	288.567	13.447	869.712	2.873
[truncated: 33,041 more rows]

## Sheet: Monthly average wind speed
Month	Monthly average wind speed(m/s)
1	5.2314
2	7.54032
3	7.6917
4	8.87386
5	9.72491
6	7.25452
7	7.30312
8	8.27716
9	7.30631
10	7.42958
11	7.32177
12	5.54765
