# Supplementary material for: Short-term wind speed prediction of wind farm based on TSO-VMD-BiLSTM
Source: PeerJ Comput Sci. 2024 May 21;10:e2032. doi: 10.7717/peerj-cs.2032 (PMC11157613; doi:10.7717/peerj-cs.2032)
Supplement: Supplemental Information 2 [file peerj-cs-10-2032-s002.zip]

Archive with 3 entries (2 files):
- The raw data in Figures 5 and 6/
- The raw data in Figures 5 and 6/The raw data of example 1.xlsx
- The raw data in Figures 5 and 6/The raw data of example 2.xlsx
