# Supplementary material for: Short-term wind speed prediction of wind farm based on TSO-VMD-BiLSTM
Source: PeerJ Comput Sci. 2024 May 21;10:e2032. doi: 10.7717/peerj-cs.2032 (PMC11157613; doi:10.7717/peerj-cs.2032)
Supplement: Supplemental Information 2 [file peerj-cs-10-2032-s002.zip › The raw data in Figures 5 and 6/The raw data of example 1.xlsx]

## Sheet: Sheet1
Wind speed of wind measurement tower (m/s)	Direction(°)	Temperature(°C)	Pressure(hPa)	Wheel hub height wind speed (m/s)
3.704	248.016	13.155	874.684	4.454
3.498	256.954	13.139	874.64	3.56
3.142	267.296	13.129	874.626	3.662
3.525	266.783	13.125	874.484	3.944
3.422	248.507	13.117	874.356	3.612
4.343	233.203	13.105	874.188	4.809
4.215	238.082	13.105	874.132	4.251
4.011	239.392	13.091	874.005	4.175
3.524	251.138	13.085	874.005	3.637
3.193	252.378	13.083	873.805	3.406
2.914	251.993	13.071	873.819	3.203
2.405	257.341	13.069	873.862	2.746
3.168	250.811	13.063	873.834	3.663
2.609	240.774	13.051	873.733	3.254
3.015	241.557	13.046	873.762	3.509
3.015	256.053	13.042	873.92	3.127
2.711	276.015	13.028	873.962	2.796
2.558	251.794	13.029	873.676	2.899
2.761	259.527	13.017	873.791	2.796
2.507	265.802	13.011	873.762	3.025
1.79	255.772	13.004	873.492	2.363
1.688	245.394	12.995	873.394	2.721
2.276	226.484	12.989	873.155	3.101
1.131	236.733	12.979	873.126	2.031
0.396	276.975	12.969	872.898	1.089
0.725	276.94	12.962	872.898	1.445
0.801	276.94	12.949	872.741	1.013
0.32	276.94	12.94	872.642	0.32
1.409	271.266	12.92	872.755	2.286
2.199	265.35	12.915	872.712	2.772
2.507	265.554	12.902	872.797	2.821
2.071	266.877	12.894	873.027	3.025
2.251	266.783	12.889	873.155	3.38
1.739	267.087	12.881	873.098	2.924
2.482	254.952	12.876	873.17	3.457
2.583	244.685	12.873	873.098	3.637
2.889	238.418	12.864	873.084	3.816
3.32	243.417	12.871	873.31	4.047
3.32	237.626	12.889	873.394	3.587
3.092	241.042	12.92	873.478	3.51
2.787	243.16	12.968	873.619	3.816
3.397	239.696	13.008	873.762	3.842
3.067	239.779	13.07	873.662	4.25
3.73	244.903	13.177	873.705	4.682
3.985	247.512	13.263	873.877	4.53
3.806	238.434	13.388	873.719	4.174
3.678	239.497	13.476	873.719	4.377
3.909	247.125	13.618	874.061	4.276
3.959	245.103	13.794	873.919	4.453
3.449	246.728	14.027	873.891	3.841
3.576	251.22	14.255	873.662	4.224
3.168	241.814	14.415	873.562	3.254
4.214	249.489	14.927	873.436	4.377
3.754	253.349	14.919	873.324	3.586
4.01	253.163	14.919	873.324	4.021
3.883	260.137	14.909	873.197	4.148
4.316	268.103	14.902	873.127	4.477
4.9	264.863	14.901	872.798	5.037
4.951	262.36	14.895	872.572	4.961
4.646	258.253	14.898	872.502	4.986
4.621	263.657	14.898	872.177	4.707
3.934	259.832	14.572	872.248	4.199
4.95	260.838	14.58	872.247	5.012
5.714	268.502	14.581	872.234	5.317
5.306	264.044	14.575	872.262	5.519
4.621	271.028	14.577	872.148	4.631
4.672	276.06	14.579	872.048	4.555
4.368	275.393	14.58	871.991	4.224
4.266	278.927	14.59	872.034	4.327
3.858	296.43	14.598	871.862	3.663
3.704	314.143	14.621	871.694	3.561
4.57	319.654	14.114	871.68	4.505
4.824	325.913	13.901	871.624	4.783
5.154	329.576	13.719	871.694	5.443
4.443	322.567	13.587	871.736	4.529
3.652	323.375	13.493	871.624	3.483
3.422	321.187	13.437	871.568	3.305
3.015	327.799	13.395	871.596	3.382
0.725	316.903	13.367	871.582	1.317
0.573	309.568	13.339	871.484	0.577
0.32	309.58	13.316	871.327	0.32
1.536	309.545	13.301	871.413	0.32
1.995	282.003	13.29	871.469	0.423
2.456	154.09	13.275	871.355	0.986
3.909	142.564	13.259	871.284	2.924
4.647	150.392	13.25	871.055	3.178
4.444	168.971	13.242	870.802	3.791
4.036	176.563	13.231	870.647	3.153
3.294	184.133	13.219	870.563	2.44
2.939	186.59	13.215	870.362	2.056
3.423	184.87	13.203	870.205	2.593
2.43	194.242	13.195	870.106	1.622
1.739	183.465	13.191	870.106	0.832
2.148	171.99	13.182	869.952	1.774
1.663	180.468	13.176	869.854	1.09
2.353	180.41	13.169	869.77	1.851
1.917	187.139	13.162	869.798	1.749
1.612	223.552	13.154	869.826	1.496
1.637	246.505	13.155	869.626	1.318
1.968	246.4	13.146	869.541	1.597
1.892	233.06	13.136	869.412	1.343
1.84	238.469	13.136	869.27	1.876
1.815	239.158	13.126	869.186	2.209
2.02	239.392	13.112	869.088	1.927
1.917	233.836	13.109	868.934	1.851
1.663	233.799	13.106	868.862	2.184
1.917	242.493	13.097	868.82	2.491
2.405	249.901	13.09	868.719	2.746
2.787	264.722	13.087	868.633	3.304
2.353	276.39	13.08	868.562	2.363
2.148	273.567	13.071	868.619	1.902
1.232	301.897	13.068	868.49	1.597
0.827	307.31	13.065	868.336	2.286
0.421	308.18	13.053	868.182	1.85
0.32	315.114	13.047	868.084	1.267
0.32	319.76	13.04	867.998	1.546
0.32	319.748	13.029	867.855	1.115
0.421	322.86	13.027	867.769	1.774
0.421	323.27	13.021	867.712	1.521
0.32	327.903	13.009	867.784	0.987
1.181	344.342	13.001	867.641	0.987
0.903	344.33	12.991	867.683	0.32
1.029	344.307	12.986	867.613	0.32
0.345	344.33	12.971	867.626	0.32
0.32	344.458	12.969	867.542	0.474
0.32	355.607	12.956	867.458	0.32
0.32	355.56	12.949	867.5	0.32
0.32	62.095	12.94	867.444	1.089
1.739	98.63	12.925	867.444	2.184
2.174	98.63	12.913	867.486	2.338
1.739	98.63	12.901	867.64	2.184
2.456	98.63	12.894	867.812	2.389
1.943	98.63	12.893	867.969	1.723
1.688	98.63	12.897	868.406	1.698
1.764	87.388	12.915	868.462	1.343
1.994	77.022	12.947	868.691	1.47
1.994	75.82	12.986	869.004	1.013
3.499	53.268	13.032	868.605	2.235
5.51	50.624	13.081	868.934	5.724
6.582	51.727	13.131	869.018	5.722
8.695	68.001	13.199	868.676	7.431
8.847	72.329	13.259	868.562	8.095
8.619	75.688	13.335	868.805	8.578
7.755	76.331	13.419	868.934	9.414
6.912	78.682	13.514	869.172	7.918
6.733	77.816	13.676	869.541	6.591
6.224	79.185	13.881	869.826	6.362
6.121	81.068	14.122	869.966	6.208
6.045	79.173	14.895	870.135	6.106
5.968	81.432	14.923	870.319	5.825
5.892	84.497	14.916	870.219	5.876
5.534	83.665	14.908	870.135	5.571
5.739	81.759	14.901	870.148	5.825
6.505	85.901	14.895	869.91	6.539
7.115	80.624	14.891	869.797	7.049
6.606	82.718	14.883	869.896	6.489
6.835	81.397	14.883	870.008	6.845
7.346	81.76	14.567	869.91	7.355
7.346	84.988	14.563	869.896	7.355
7.371	85.924	15.188	869.882	7.33
7.498	81.443	15.287	869.994	7.483
7.193	81.701	15.285	870.305	7.254
8.34	80.004	15.289	870.405	8.223
7.728	80.776	15.3	870.704	7.764
8.67	83.842	15.301	870.62	8.755
8.567	82.918	15.31	870.577	8.831
8.467	83.713	15.317	870.648	8.933
7.805	86.218	15.331	870.844	8.603
7.755	85.655	14.543	870.914	8.705
8.695	84.03	13.986	870.69	9.952
8.821	82.027	13.775	870.647	10.463
8.948	81.151	13.632	870.577	11.098
8.619	84.929	13.523	870.534	10.487
8.491	85.936	13.456	870.391	11.278
10.248	84.613	13.411	870.205	12.727
10.274	84.59	13.377	870.219	12.525
11.011	83.375	13.348	870.162	12.17
11.012	80.963	13.324	870.106	12.474
10.985	79.197	13.307	870.106	12.651
10.578	77.945	13.292	870.19	11.687
10.579	77.628	13.275	870.276	12.221
10.706	76.193	13.263	870.391	11.942
10.961	73.862	13.251	870.391	12.702
11.267	75.101	13.236	870.548	12.322
11.268	75.299	13.23	870.648	12.449
11.497	72.775	13.217	870.633	12.043
12.135	75.278	13.212	870.562	11.662
12.084	74.843	13.198	870.548	11.662
12.084	75.885	13.193	870.448	11.662
12.135	76.928	13.183	870.305	11.942
11.728	77.325	13.18	870.219	11.737
10.884	78.131	13.173	870.276	11.251
9.916	79.772	13.158	870.206	11.02
10.275	78.06	13.15	870.248	11.713
10.351	75.957	13.15	869.994	11.764
10.07	76.553	13.137	869.769	11.508
10.478	75.195	13.125	869.783	11.866
9.891	75.182	13.128	869.854	11.917
10.325	72.927	13.115	869.741	12.423
10.401	72.507	13.11	869.755	12.449
11.165	72.435	13.103	869.896	13.006
13.25	73.441	13.099	869.655	13.926
13.685	72.587	13.089	869.67	13.849
13.967	74.165	13.085	869.798	14.232
14.12	73.932	13.084	869.91	14.206
14.221	71.977	13.07	869.924	14.485
13.506	71.895	13.069	869.952	14.994
12.667	73.839	13.065	870.036	15.328
13.225	74.002	13.059	869.896	15.148
13.326	76.916	13.047	869.826	15.199
12.945	78.845	13.045	869.84	15.097
13.66	78.2	13.037	869.826	14.435
14.068	73.838	13.03	869.826	14.359
12.946	72.576	13.024	869.994	14.002
11.523	73.733	13.024	870.05	13.9
10.63	75.464	13.011	869.812	13.337
10.528	74.61	13.007	869.812	13.285
10.198	75.558	13	869.896	12.499
9.942	76.928	12.993	869.924	11.942
10.858	77.442	12.986	869.755	12.474
10.96	78.469	12.98	869.784	12.499
10.883	78.341	12.971	869.91	12.17
10.147	83.209	12.963	870.233	11.405
9.05	87.645	12.951	870.62	10.412
5.841	93.588	12.944	870.984	7.712
3.78	94.126	12.938	870.844	6.285
0.751	91.388	12.915	870.942	4.275
1.384	81.758	12.911	870.928	4.071
1.844	93.707	12.901	871.083	0.883
2.609	151.28	12.901	871.398	0.371
3.218	151.28	12.923	871.638	0.32
2.838	229.55	12.956	872.091	1.242
2.045	207.942	12.993	872.474	0.986
1.841	196.912	13.037	872.912	0.32
1.485	86.274	13.088	873.169	0.731
0.548	96.556	13.147	873.52	0.32
0.32	96.52	13.207	873.762	0.32
0.523	96.52	13.271	874.033	0.32
1.359	129.106	13.346	874.146	0.371
1.918	208.643	13.429	874.314	1.039
1.536	202.374	13.528	874.3	1.088
1.461	262.103	13.685	874.469	0.909
1.131	239.847	13.887	874.612	0.32
1.131	257.668	14.082	874.741	0.602
1.308	274.373	14.65	874.741	0.551
0.396	248.136	14.611	874.812	0.32
1.08	250.765	14.604	874.841	0.807
2.021	259.916	14.593	874.883	1.572
1.868	272.572	14.587	874.855	1.597
0.751	294.287	14.582	874.798	0.908
0.827	288.753	14.571	874.883	1.011
2.328	306.679	14.573	874.968	2.261
3.423	256.849	14.566	874.912	3.331
3.474	256.732	14.565	874.855	3.458
3.475	254.696	14.563	874.784	3.255
3.295	248.752	14.57	874.827	3.204
3.78	250.66	14.567	874.897	3.332
3.117	259.189	14.566	874.884	2.822
3.499	257.866	14.569	874.884	3.001
3.474	256.098	14.573	875.01	3.331
3.066	257.645	14.581	875.066	2.898
2.481	257.4	14.588	875.108	2.363
2.174	252.006	14.602	875.08	2.209
2.379	252.672	14.619	875.108	2.414
2.379	253.42	14.256	875.08	2.312
2.174	255.116	13.858	875.01	1.953
2.045	261.565	13.677	875.038	1.825
1.943	267.857	13.562	875.108	1.546
1.207	267.542	13.476	875.164	0.782
1.283	267.46	13.425	875.22	0.32
1.105	267.46	13.385	875.136	0.32
0.751	267.46	13.363	875.178	0.32
0.32	267.46	13.332	875.22	0.32
0.32	267.46	13.313	875.234	0.32
0.32	267.46	13.299	875.206	0.32
0.32	267.46	13.28	875.22	0.32
0.396	267.437	13.27	875.178	0.32
0.827	161.11	13.261	875.038	0.32
1.739	153.507	13.245	874.968	1.191
2.353	153.74	13.237	874.996	2.004
1.84	161.759	13.225	874.897	1.876
2.02	196.327	13.215	874.869	2.363
1.968	203.894	13.209	874.982	2.004
1.739	211.873	13.199	874.94	2.312
2.225	217.195	13.192	874.897	2.747
1.84	231.917	13.179	874.727	2.747
1.637	232.173	13.175	874.527	2.924
2.686	249.371	13.173	874.3	4.022
3.193	241.641	13.164	874.188	4.277
3.396	238.445	13.153	874.118	3.791
3.218	242.725	13.153	873.948	3.127
2.762	249.082	13.148	873.877	2.543
2.405	249.653	13.133	873.805	2.389
2.302	239.73	13.127	873.648	2.004
1.892	239.905	13.12	873.45	2.055
1.587	239.8	13.111	873.408	1.419
1.283	239.753	13.106	873.366	1.064
0.345	239.73	13.101	873.282	0.32
0.32	239.73	13.091	873.282	0.32
0.649	239.73	13.087	873.464	0.5
0.649	239.73	13.086	873.422	0.32
0.421	239.73	13.077	873.464	0.32
0.928	235.191	13.07	873.478	1.647
1.866	228.5	13.067	873.478	2.543
1.892	228.85	13.06	873.38	2.517
2.379	228.605	13.052	873.324	2.389
2.43	228.687	13.048	873.084	2.184
2.353	225.914	13.043	872.812	2.543
2.328	235.053	13.032	872.898	2.492
1.84	238.585	13.031	872.755	2.363
1.283	245.7	13.026	872.544	1.343
1.943	225.044	13.02	872.348	1.445
2.533	195.115	13.01	872.291	1.673
1.764	194.8	13.006	872.205	0.654
0.371	194.87	13.001	872.176	0.32
0.32	194.8	12.987	872.119	0.32
0.32	194.823	12.986	872.091	0.32
0.548	194.8	12.974	872.162	0.32
1.029	217.931	12.968	872.277	0.371
1.384	240.512	12.965	872.162	0.346
0.371	240.535	12.956	872.119	0.32
0.32	240.442	12.951	872.105	0.32
0.32	240.442	12.943	871.99	0.32
0.32	240.43	12.935	872.048	0.32
0.624	240.383	12.925	872.019	0.32
1.029	189.365	12.93	871.99	0.679
1.029	179.36	12.962	872.205	0.32
0.396	179.36	12.993	872.6	0.32
0.573	179.36	13.027	872.741	0.32
0.32	179.36	13.073	873.098	0.32
0.751	179.36	13.136	873.324	0.32
0.345	179.36	13.195	873.408	0.32
0.421	179.36	13.267	873.62	0.32
1.714	231.754	13.352	873.819	1.267
2.533	242.89	13.435	873.791	1.698
2.939	242.762	13.54	873.92	2.261
2.225	244.669	13.657	873.705	2.594
2.276	239.366	13.846	873.506	2.568
2.762	239.391	14.052	873.366	2.771
3.524	247.348	14.283	873.212	3.714
3.448	241.58	14.891	873.055	3.587
2.505	240.937	14.921	872.826	2.337
2.2	255.702	14.914	872.699	2.005
2.685	267.636	14.911	872.699	2.669
2.787	270.935	14.916	872.46	2.645
2.939	260.172	14.917	872.362	2.873
2.149	277.533	14.913	872.062	2.21
3.372	270.842	14.904	872.176	3.485
4.112	260.207	14.912	872.105	3.944
3.499	257.386	14.597	871.792	3.102
3.27	268.01	14.599	871.61	3.28
4.087	247.265	14.592	871.497	3.969
4.214	248.506	14.577	871.355	4.147
4.419	246.166	14.571	871.427	4.351
4.137	255.363	14.587	871.226	4.173
4.722	264.349	14.606	871.183	4.732
5.535	265.086	14.622	870.998	5.646
4.95	270.361	14.59	870.662	4.885
4.621	267.459	14.602	870.519	4.758
5.23	268.63	14.619	870.419	5.316
4.035	273.381	14.1	870.405	4.199
3.96	283.699	13.834	870.107	3.996
2.609	249.981	13.67	869.952	2.797
2.532	256.147	13.552	869.755	2.797
2.379	263.365	13.469	869.483	2.338
1.969	247.651	13.417	869.228	2.21
1.866	241.708	13.386	868.948	2.312
1.511	238.54	13.357	868.705	1.85
1.612	239.008	13.331	868.691	1.774
1.943	251.724	13.313	868.619	2.209
1.866	234.036	13.301	868.322	2.286
1.485	230.995	13.281	868.055	2.055
0.903	231.998	13.272	867.726	1.242
1.181	206.272	13.257	867.346	2.388
1.156	199.931	13.247	867.134	3.203
2.097	199.37	13.237	866.948	2.696
2.328	216.647	13.227	866.622	2.771
2.914	229.12	13.219	866.398	3.38
2.199	230.61	13.211	865.983	2.62
1.866	227.438	13.199	865.884	2.44
1.46	227.45	13.195	865.73	2.44
1.485	232.392	13.19	865.419	2.158
1.156	243.24	13.178	865.105	1.293
1.105	253.782	13.177	864.922	1.191
0.32	253.77	13.17	864.712	0.32
0.32	253.77	13.155	864.597	0.32
0.32	253.77	13.159	864.498	0.32
0.32	253.77	13.155	864.355	0.32
0.371	275.921	13.145	864.312	0.576
0.345	282.516	13.133	864.128	0.422
0.523	282.842	13.128	863.932	0.32
1.283	41.253	13.122	863.82	0.346
1.816	141.87	13.124	863.691	1.343
3.167	130.815	13.113	863.462	2.746
3.269	122.722	13.109	863.236	3
3.55	119.83	13.107	862.984	3.406
3.321	100.349	13.105	863.082	3.101
3.142	102.128	13.1	862.969	2.924
3.269	103.353	13.094	862.927	3.101
3.396	87.339	13.091	862.64	3.152
3.371	67.428	13.089	862.555	3.253
2.965	61.268	13.085	862.442	2.848
2.661	52.638	13.076	862.302	2.466
2.889	53.198	13.072	861.948	2.671
4.139	53.35	13.067	861.819	3.432
3.883	66.781	13.061	861.733	3.152
3.704	73.197	13.052	861.62	2.949
4.444	74.76	13.047	861.578	3.56
4.368	72.609	13.043	861.592	3.177
3.883	73.92	13.032	861.691	3.101
4.139	81.722	13.028	861.891	3.304
3.806	74.34	13.027	862.02	3.329
4.114	61.047	13.017	862.005	3.919
5.229	57.922	13.007	861.919	4.91
4.951	68.456	13.01	861.719	6.004
10.325	65.461	13.001	861.283	7.329
13.404	59.728	12.991	861.012	13.082
11.446	60.267	12.981	861.227	13.261
10.325	68.608	12.967	861.169	11.813
10.605	72.939	12.961	861.213	11.865
11.574	72.692	12.949	861.592	13.925
12.794	67.976	12.947	861.862	15.072
12.591	67.204	12.951	862.162	14.766
11.955	69.931	12.967	862.541	14.128
11.243	76.53	13.012	862.898	13.007
10.911	82.859	13.053	863.25	12.652
11.165	86.077	13.099	863.392	12.169
11.293	88.581	13.166	863.662	12.499
10.834	86.931	13.236	863.847	12.525
9.814	89.633	13.311	864.072	11.431
9.151	84.625	13.407	864.369	10.792
8.847	79.302	13.5	864.627	10.641
8.161	78.81	13.617	865.049	9.824
7.881	78.248	13.792	865.334	8.78
7.906	76.4	14.024	865.548	8.247
7.881	79.512	14.307	865.786	8.475
7.83	79.593	14.929	865.941	7.762
8.161	82.929	14.919	865.998	8.248
7.447	78.448	14.912	866.055	7.304
6.911	76.469	14.908	866.227	6.972
7.013	77.231	14.901	866.622	6.998
7.396	77.219	14.887	866.748	7.278
6.683	79.641	14.893	866.819	6.642
7.014	82.497	14.885	866.72	6.769
6.835	80.776	14.792	866.763	6.642
6.784	78.775	14.567	866.791	6.667
6.529	77.805	14.561	866.834	6.514
6.377	74.668	14.566	866.876	6.438
6.784	78.343	14.561	866.962	6.872
6.937	78.166	14.563	866.905	7.074
6.581	78.331	14.563	867.077	6.591
6.734	80.297	14.566	867.29	6.591
6.556	83.631	14.567	867.304	6.49
6.326	83.373	14.579	867.374	6.311
6.096	83.796	14.592	867.57	6.26
5.815	83.057	14.608	867.57	6.029
5.917	83.855	14.249	867.669	6.388
5.331	81.853	13.875	867.941	5.901
5.661	86.135	13.695	867.941	6.49
4.951	82.04	13.577	868.126	5.52
4.849	85.153	13.484	868.14	5.315
5.891	87.656	13.425	868.026	6.157
6.658	87.199	13.387	868.21	7.406
7.267	85.888	13.358	868.392	7.739
7.216	81.407	13.326	868.406	7.842
6.861	84.182	13.307	868.49	8.096
7.396	87.223	13.293	868.491	8.603
5.686	95.529	13.275	868.605	7.15
6.225	99.966	13.262	868.634	7.61
5.255	104.236	13.244	868.777	6.515
4.469	102.223	13.233	868.905	5.392
6.861	95.167	13.223	868.92	8.146
5.027	105.839	13.215	869.144	6.233
3.27	114.321	13.199	869.484	4.172
4.011	103.158	13.191	869.369	5.697
3.372	99.423	13.181	869.669	4.986
1.969	113.887	13.173	869.966	2.082
2.353	102.561	13.163	869.994	3.638
6.224	102.526	13.159	869.812	7.457
7.267	102.023	13.15	869.727	8.147
6.81	103.193	13.135	869.797	7.508
6.276	102.432	13.127	869.74	6.769
6.045	96.77	13.123	869.384	6.845
6.353	95.762	13.113	869.369	7.15
5.994	88.545	13.108	869.186	6.54
5.687	81.969	13.103	869.13	6.465
5.764	78.422	13.094	869.088	6.234
6.019	83.714	13.085	869.172	6.643
5.027	80.578	13.082	869.34	5.518
3.55	81.103	13.068	869.569	4.302
2.863	87.469	13.066	869.826	3.101
3.959	103.509	13.057	870.12	4.505
3.423	103.37	13.049	870.647	4.098
2.584	122.125	13.043	870.942	3.228
2.072	110.599	13.031	871.355	2.746
1.638	106.972	13.029	871.61	2.338
1.131	97.883	13.021	871.948	0.423
1.105	65.401	13.013	871.933	1.496
1.637	65.892	13.005	872.076	1.979
1.562	65.754	12.999	872.148	3.432
4.596	75.641	12.992	871.933	6.029
6.555	81.49	12.984	872.005	8.121
8.188	84.579	12.973	871.736	9.517
8.543	88.568	12.967	871.68	10.004
10.351	84.005	12.957	871.568	11.302
9.66	88.685	12.947	871.806	9.901
8.72	87.632	12.943	871.848	9.135
9.916	85.632	12.928	871.764	10.487
10.935	92.991	12.923	871.919	10.665
9.636	93.47	12.918	872.177	10.386
9.788	97.297	12.906	872.376	10.538
10.147	89.949	12.897	872.572	9.85
9.227	92.266	12.898	872.698	8.831
6.606	77.314	12.894	872.997	6.259
6.224	78.086	12.885	873.38	6.26
5.918	87.973	12.882	873.733	5.342
4.444	63.963	12.877	873.991	4.072
5.84	97.589	12.885	874.09	5.953
5.103	103.603	12.902	874.356	6.13
1.435	133.637	12.947	874.755	1.828
0.573	173.752	12.989	875.01	0.525
2.122	184.179	13.027	875.362	0.577
3.066	189.009	13.081	875.605	1.699
2.686	186.87	13.142	875.79	1.012
3.678	190.136	13.222	875.846	2.848
3.243	191.492	13.309	875.874	2.286
2.863	194.439	13.414	876.126	2.184
2.736	211.475	13.509	876.556	2.771
2.456	223.703	13.633	876.696	2.619
0.979	241.029	13.795	876.696	0.371
0.371	266.41	13.978	876.794	0.32
0.447	289.453	14.149	876.808	0.422
0.852	15.104	14.679	876.668	0.806
1.893	41.114	14.925	876.612	2.26
3.448	72.388	14.916	876.654	3.102
3.041	71.216	14.902	876.569	3.025
3.117	92.535	14.906	876.398	3.509
2.761	93.996	14.9	876.441	2.592
1.869	88.546	14.881	876.441	1.318
1.842	114.976	14.877	876.71	1.19
3.501	108.646	14.883	876.598	3.484
4.035	106.867	14.578	876.47	3.688
3.576	111.618	14.566	876.47	3.459
3.499	111.712	14.564	876.569	3.28
3.321	111.114	14.561	876.498	3.178
3.526	95.787	14.57	876.512	3.28
4.545	69.345	14.577	876.498	4.529
4.646	79.08	14.579	876.583	4.606
4.824	80.343	14.588	876.47	4.657
5.586	82.613	14.594	876.155	5.799
6.657	83.257	14.61	876.099	6.388
6.531	81.865	14.618	876.141	6.591
5.661	81.924	14.007	876.112	6.286
5.815	83.889	13.81	875.986	6.439
5.28	87.083	13.651	876.056	6.081
5.306	86.51	13.531	876.098	6.617
6.53	79.385	13.464	876.127	7.789
6.759	83.76	13.413	876.198	7.739
8.008	85.151	13.383	876.056	9.035
9.202	86.241	13.35	876.071	10.716
8.872	84.333	13.327	876.269	10.258
8.365	80.379	13.307	876.369	9.952
7.269	82.883	13.297	876.398	8.426
8.466	86.954	13.277	876.226	10.155
10.35	85.925	13.267	876.169	12.145
10.783	91.762	13.253	876.07	10.818
9.608	94.571	13.241	876.24	8.907
8.467	94.501	13.233	876.255	6.692
6.147	105.37	13.223	876.255	5.29
6.404	99.191	13.219	876.355	6.003
6.455	93.799	13.204	876.341	6.845
5.559	98.688	13.199	876.298	6.668
6.556	102.434	13.191	876.326	7.891
6.045	99.555	13.178	876.226	7.61
7.37	90.02	13.175	876.212	8.171
8.238	85.959	13.169	876.07	8.527
8.72	93.436	13.161	876	10.284
11.676	89.691	13.152	875.818	11.738
12.008	88.557	13.145	875.662	12.119
11.318	91.6	13.128	875.719	11.917
9.994	94.851	13.13	875.748	11.916
8.745	94.37	13.121	875.762	11.175
8.999	97.577	13.109	875.691	11.992
7.983	92.02	13.106	875.663	10.665
7.497	94.441	13.101	875.775	10.665
8.897	93.823	13.091	875.748	11.405
10.935	83.327	13.089	875.72	12.143
10.452	82.952	13.085	875.776	11.354
10.223	87.995	13.081	875.818	11.253
10.121	77.757	13.072	875.79	10.54
11.038	83.035	13.067	875.958	11.202
11.879	86.24	13.064	875.986	12.575
11.982	94.606	13.053	875.93	12.879
11.191	96.046	13.051	875.888	12.702
10.299	98.876	13.049	875.762	11.736
10.222	97.074	13.039	875.804	11.279
9.712	88.745	13.027	875.691	10.589
8.695	95.11	13.027	875.519	10.387
8.872	92.488	13.024	875.376	10.335
8.39	97.682	13.013	875.305	10.462
9.202	94.337	13.006	875.192	11.201
9.942	95.986	13.002	875.08	11.048
8.568	93.213	12.991	875.094	8.73
8.568	95.32	12.985	875.038	10.487
9.711	93.645	12.981	875.164	10.539
9.456	99.121	12.972	875.362	10.412
8.289	91.037	12.967	875.62	8.907
7.626	99.438	12.961	875.634	9.823
8.059	89.354	12.953	875.734	9.237
8.669	89.762	12.947	875.748	9.824
8.923	86.59	12.942	875.832	9.364
9.278	81.011	12.93	875.902	10.487
9.329	85.198	12.922	875.902	9.364
8.847	90.533	12.923	876.028	9.263
7.191	89.165	12.947	876.141	8.629
6.81	93.646	12.969	876.198	8.223
6.658	89.563	13.011	876.183	7.943
6.657	92.442	13.053	876.255	7.995
7.19	93.32	13.102	876.355	8.197
7.19	88.522	13.179	876.498	8.198
6.962	93.822	13.222	876.455	8.274
7.421	95.32	13.274	876.612	8.172
6.43	92.663	13.321	876.794	7.227
5.763	90.629	13.389	877.019	6.592
6.122	86.112	13.455	877.219	6.719
5.969	87.27	13.574	877.419	6.668
5.357	77.477	13.754	877.532	5.825
5.509	72.914	13.922	877.448	5.621
6.249	80.356	14.334	877.448	6.234
5.74	75.289	14.919	877.32	5.673
6.401	68.515	14.915	877.133	6.36
6.734	74.388	14.901	876.935	6.693
6.453	75.909	14.894	876.85	6.693
6.198	73.382	14.891	876.597	6.412
6.402	73.347	14.882	876.526	6.413
6.275	73.136	14.875	876.441	6.387
6.734	67.673	14.87	876.341	6.82
6.377	71.72	14.873	876.398	6.54
6.327	78.752	14.559	876.47	6.234
6.07	75.593	14.557	876.47	5.978
6.02	78.331	14.553	876.554	6.005
5.79	81.806	14.549	876.484	5.978
5.816	81.806	14.553	876.427	5.774
5.661	81.126	14.555	876.326	5.826
5.866	83.865	14.566	876.127	6.004
5.662	80.508	14.574	876.07	5.544
5.865	77.454	14.578	875.86	5.927
6.122	78.74	14.595	875.846	6.183
6.302	78.26	14.62	875.705	6.389
6.582	79.947	14.022	875.448	6.565
5.917	77.957	13.762	875.405	6.259
5.432	76.775	13.609	875.066	6.514
5.993	74.974	13.508	875.094	7.252
6.122	71.404	13.443	874.77	7.688
7.115	74.773	13.405	874.526	8.907
7.37	73.313	13.374	874.441	9.237
7.601	76.318	13.347	874.286	9.11
7.832	83.443	13.317	874.132	8.857
8.416	89.447	13.305	874.019	9.798
8.644	94.688	13.292	873.877	10.691
8.745	94.031	13.277	873.877	10.767
9.1	94.418	13.265	873.705	10.843
8.492	89.352	13.253	873.576	10.463
7.524	91.739	13.238	873.548	9.085
5.942	90.312	13.233	873.225	6.871
5.533	81.979	13.222	873.084	7.023
5.103	76.308	13.213	872.855	6.26
4.672	75.852	13.199	872.6	5.619
4.063	79.377	13.2	872.614	4.555
3.066	101.744	13.191	872.348	3.025
3.499	122.625	13.179	872.162	2.568
3.218	194.008	13.175	872.062	3.688
2.735	195.684	13.163	872.205	2.26
4.009	194.323	13.153	872.233	3.791
3.678	213.969	13.153	872.005	2.949
3.218	211.09	13.14	871.933	3.127
3.37	205.295	13.136	871.862	3.152
2.914	205.33	13.13	871.708	2.771
3.346	198.066	13.119	871.484	3.586
2.889	191.318	13.114	871.384	2.209
1.943	199.743	13.108	871.126	1.571
2.328	200.07	13.105	871.212	2.004
2.276	188.945	13.099	871.198	2.44
2.122	188.49	13.089	871.269	1.851
1.713	176.912	13.09	871.212	1.445
1.739	169.53	13.091	871.212	0.628
0.725	169.18	13.085	871.227	0.32
1.842	165.95	13.082	871.169	0.91
0.497	149.88	13.076	871.069	0.32
2.481	103.627	13.069	870.746	1.342
3.066	130.151	13.07	870.419	2.693
3.78	130.465	13.061	870.434	2.363
2.122	75.675	13.052	870.106	1.47
2.533	67.647	13.05	869.698	1.876
4.672	91.376	13.048	869.284	2.721
5.28	88.111	13.037	869.088	3.535
4.596	78.296	13.029	869.298	3.458
4.19	68.595	13.024	869.228	3.229
4.495	56.265	13.014	869.074	2.568
3.704	43.766	13.01	869.046	2.543
3.575	43.52	13.003	869.018	2.517
4.596	43.615	12.995	869.074	2.899
4.317	54.439	12.987	869.046	4.097
4.112	60.781	12.987	869.215	4.505
4.267	61.397	12.973	869.242	4.53
4.621	64.58	12.968	869.172	4.657
4.444	70.752	12.964	869.074	4.505
4.697	83.396	12.958	869.256	5.341
4.723	80.263	12.949	869.312	5.366
4.317	78.506	12.953	869.355	5.239
3.627	85.714	12.972	869.541	4.479
3.499	83.058	13.005	869.741	3.919
2.276	97.671	13.036	869.67	2.67
1.384	108.296	13.075	868.877	1.774
1.257	113.23	13.111	868.533	1.444
0.928	105.3	13.162	868.676	0.32
2.276	105.533	13.208	868.705	0.32
3.806	136.703	13.255	868.834	0.91
3.755	95.12	13.307	868.876	0.397
3.398	124.852	13.373	868.891	0.731
4.188	114.696	13.434	868.877	0.5
4.723	113.055	13.554	869.116	0.628
4.545	86.756	13.747	869.158	1.012
4.621	97.603	13.949	869.102	1.343
3.986	98.631	14.598	869.13	1.317
3.781	83.011	14.92	869.046	0.602
3.015	62.114	14.906	869.032	0.652
2.506	67.506	14.904	869.228	1.215
2.174	49.197	14.895	869.313	1.572
1.765	47.747	14.884	869.299	1.775
1.97	44.984	14.879	869.355	1.572
2.097	46.096	14.836	869.326	1.775
2.072	49.736	14.803	869.555	1.674
2.072	56.535	14.48	869.383	1.929
1.766	54.651	14.484	869.369	1.775
1.511	46.415	14.477	869.512	1.47
2.2	59.716	14.47	869.555	1.801
1.842	37.907	14.475	869.455	1.292
0.548	8.77	14.482	869.498	0.32
0.32	355.572	14.49	869.57	0.32
1.283	304.763	14.499	869.684	0.678
0.624	314.85	14.503	869.426	0.346
1.055	319.489	14.553	869.313	1.088
2.507	316.868	14.605	869.228	2.209
2.66	320.553	14.591	869.032	2.568
2.812	323.666	13.858	868.919	2.671
3.193	325.494	13.674	868.705	2.873
3.832	322.088	13.557	868.591	3.025
3.524	319.35	13.471	868.547	3.484
4.799	325.994	13.424	868.533	4.454
3.984	329.002	13.387	868.548	4.122
3.474	324.487	13.363	868.491	3.254
2.965	320.204	13.335	868.434	2.466
2.276	178.611	13.315	868.364	2.261
2.786	31.309	13.302	868.111	2.338
3.832	34.747	13.284	868.14	3.051
4.165	30.419	13.275	868.055	3.996
5.103	24.639	13.26	867.912	5.468
4.647	33.544	13.253	867.769	6.029
4.647	39.66	13.24	867.57	4.378
4.062	51.572	13.233	867.416	3.483
3.269	66.433	13.217	867.177	2.005
3.092	77.079	13.212	866.962	1.495
2.507	125.024	13.203	867.019	2.03
2.379	169.495	13.197	867.148	1.546
2.762	209.795	13.179	867.163	0.858
2.737	207.405	13.174	866.976	0.654
1.918	209.662	13.171	867.12	0.577
2.507	237.603	13.163	867.177	2.081
2.225	240.564	13.153	867.176	1.267
2.533	241.14	13.149	867.077	1.064
2.071	241.14	13.133	866.976	0.885
1.587	241.14	13.129	866.991	0.346
2.122	230.988	13.122	867.177	1.598
2.558	227.962	13.113	867.091	2.004
2.609	223.351	13.111	867.219	1.927
2.225	207.86	13.106	867.219	1.622
1.84	220.217	13.099	867.219	1.571
2.507	221.503	13.091	867.191	1.927
1.714	238.33	13.089	867.346	1.166
1.612	238.33	13.082	867.388	1.14
2.174	238.365	13.076	867.472	1.343
1.637	238.33	13.069	867.556	0.91
3.576	223.343	13.064	867.584	2.899
3.575	231.015	13.061	867.627	4.124
4.035	217.011	13.051	867.698	4.581
3.858	216.238	13.047	867.927	3.637
4.088	219.161	13.04	868.054	4.047
3.524	241.629	13.032	867.955	3.025
3.704	238.023	13.027	867.998	3.432
3.652	239.789	13.022	868.013	3.483
3.652	251.629	13.013	868.126	3.714
2.66	261.189	13.005	868.083	2.644
2.914	259.294	13.002	868.196	2.848
2.838	259.528	12.991	868.364	2.746
1.816	273.018	12.987	868.322	2.21
2.122	248.645	12.983	868.392	1.902
2.558	240.786	12.971	868.548	2.184
3.396	227.8	12.967	868.533	3.025
3.421	226.815	12.959	868.677	3.611
3.704	231.014	12.954	868.848	3.868
3.652	243.909	12.949	868.962	3.483
3.858	238.269	12.942	868.934	3.611
3.781	243.264	12.931	869.116	4.072
3.55	243.171	12.92	869.298	3.816
3.117	243.686	12.92	869.398	3.79
3.218	241.78	12.943	869.684	3.178
3.193	244.261	12.976	869.769	3.406
2.889	250.19	13.009	869.952	3.407
3.27	246.657	13.045	870.233	3.97
3.474	247.489	13.102	870.577	4.199
2.737	256.205	13.175	870.774	3.077
2.634	255.572	13.277	870.9	2.874
3.041	254.883	13.389	871.112	3.102
2.66	251.15	13.489	871.298	3.178
2.786	251.372	13.581	871.61	2.949
4.265	264.266	13.659	871.849	4.479
3.959	257.129	13.788	871.835	4.325
4.976	252.461	13.969	871.764	5.113
4.849	253.537	14.145	871.778	4.732
4.646	247.617	14.75	871.82	5.011
5.969	245.254	14.928	871.61	6.183
6.019	245.827	14.916	871.497	6.285
5.255	251.571	14.91	871.484	5.267
5.282	262.23	14.903	871.554	5.291
6.249	252.156	14.893	871.526	6.361
7.04	261.189	14.887	871.484	7.559
7.32	258.159	14.884	871.554	7.56
6.912	263.084	14.877	871.568	7.023
6.912	268.513	14.568	871.61	6.871
7.039	265.261	14.566	871.722	7.305
6.733	265.717	14.567	871.778	7.024
7.167	266.268	14.569	871.778	7.381
6.835	263.529	14.564	871.778	7.254
6.835	265.144	14.568	871.75	6.972
5.765	264.289	14.573	871.848	6.055
5.918	268.385	14.582	871.877	6.131
5.027	277.417	14.582	871.848	5.317
4.849	271.66	14.592	871.862	4.91
4.266	277.276	14.616	871.849	4.174
4.799	280.061	14.33	871.736	4.529
4.672	283.15	13.883	871.624	4.504
4.343	280.998	13.704	871.526	4.657
4.215	277.745	13.579	871.539	4.276
4.216	277.289	13.486	871.526	4.199
3.678	276.481	13.427	871.595	3.996
3.857	278.844	13.391	871.652	4.098
3.857	276.938	13.364	871.624	4.251
3.218	272.759	13.335	871.666	3.611
4.52	269.297	13.313	871.806	4.859
4.189	264.968	13.294	871.876	5.29
4.342	251.536	13.279	871.905	4.529
3.601	238.912	13.269	871.962	3.765
3.652	239.858	13.257	871.905	3.304
3.729	228.899	13.244	871.862	4.099
3.499	228.101	13.235	871.863	4.276
3.935	230.839	13.225	871.736	4.149
4.419	231.776	13.218	871.82	4.403
4.317	238.82	13.203	871.793	4.326
4.571	240.69	13.197	871.778	4.581
4.621	239.849	13.191	871.596	4.505
4.824	240.07	13.179	871.412	4.403
4.469	239.848	13.175	871.427	4.276
4.621	241.3	13.165	871.512	4.581
4.647	242.481	13.155	871.469	4.377
4.317	240.504	13.148	871.454	4.403
4.799	236.361	13.145	871.298	4.885
4.647	236.713	13.133	871.14	4.505
4.799	232.184	13.129	871.083	4.758
5.128	231.671	13.119	871.041	4.885
5.077	233.693	13.111	870.984	5.062
5.128	232.993	13.109	870.914	4.91
4.951	234.092	13.101	870.788	5.366
4.419	233.413	13.091	870.661	4.682
4.469	232.769	13.088	870.591	4.403
4.367	229.155	13.083	870.52	4.251
4.596	227.166	13.073	870.476	4.327
4.621	226.791	13.068	870.505	4.327
4.469	225.82	13.066	870.434	4.327
4.52	232.255	13.057	870.505	4.149
4.215	233.729	13.051	870.462	4.403
4.419	235.531	13.044	870.419	4.53
4.925	230.71	13.039	870.248	4.631
4.9	235.215	13.03	870.163	4.707
5.153	232.232	13.024	869.924	5.214
5.559	231.472	13.013	869.826	5.29
5.738	231.506	13.003	869.712	5.569
6.045	231.904	13.004	869.669	5.824
5.789	233.168	12.993	869.398	5.57
5.635	230.898	12.987	869.299	5.341
5.585	233.53	12.975	869.214	5.367
5.458	235.613	12.969	869.102	5.748
5.534	233.905	12.965	869.046	6.08
5.508	243.826	12.95	869.228	5.519
4.773	241.51	12.951	869.313	5.291
4.976	241.405	12.941	869.298	5.163
5.077	247.945	12.93	869.383	5.722
4.317	249.384	12.923	869.498	5.011
3.627	251.478	12.916	869.455	4.251
3.55	257.867	12.907	869.469	3.688
3.601	256.123	12.904	869.569	3.585
3.55	251.946	12.91	869.684	3.816
3.397	251.83	12.947	869.698	3.637
3.781	243.019	12.995	869.868	3.534
3.729	240.973	13.065	869.98	3.637
3.652	244.551	13.131	870.008	4.022
3.883	241.393	13.189	870.134	4.302
3.448	243.511	13.249	870.219	3.996
3.909	242.364	13.332	870.333	4.175
3.398	245.944	13.426	870.548	4.048
3.167	246.11	13.503	870.605	3.56
2.787	246.787	13.591	870.634	3.178
2.71	252.555	13.671	870.648	2.72
3.449	250.59	13.804	870.605	3.791
3.525	257.339	13.992	870.534	3.561
3.372	256.088	14.177	870.248	3.102
3.704	259.2	14.826	870.19	3.459
3.806	261.025	14.923	870.064	4.198
4.189	258.03	14.906	869.798	4.071
4.163	261.107	14.91	869.469	4.351
4.163	257.188	14.891	869.369	4.299
4.392	267.003	14.891	869.144	4.606
5.128	265.823	14.887	869.06	4.732
5.535	265.261	14.873	868.877	5.392
4.595	270.737	14.869	868.719	4.732
5.257	265.624	14.575	868.619	5.444
5.766	266.395	14.566	868.519	5.725
5.433	272.105	14.579	868.336	5.596
4.798	265.998	14.606	868.168	5.113
5.307	276.845	14.581	868.14	5.29
5.535	279.231	14.588	867.998	5.698
4.9	278.084	14.584	868.026	4.91
5.357	281.219	14.586	867.769	5.316
5.23	280.354	14.594	867.655	5.418
5.001	281.757	14.624	867.543	4.859
4.672	280.108	14.574	867.388	4.859
4.976	278.681	14.629	867.346	5.037
4.646	271.848	14.006	867.388	4.885
4.24	275.802	13.798	867.177	4.479
4.062	275.405	13.639	867.119	4.429
3.729	269.05	13.526	866.905	3.868
3.627	268.654	13.453	866.933	3.714
4.367	265.226	13.405	866.876	4.606
2.939	260.405	13.369	866.833	3.509
2.914	262.078	13.343	866.805	3.33
3.194	262.686	13.318	866.776	3.611
3.755	263.307	13.3	866.594	4.224
4.19	261.588	13.287	866.538	4.758
4.011	262.945	13.273	866.411	4.378
4.418	264.781	13.258	866.369	4.986
4.875	268.338	13.25	866.412	5.163
4.443	263.354	13.237	866.313	4.809
4.088	270.619	13.228	866.355	4.25
3.678	259.399	13.219	866.213	4.428
3.806	254.275	13.21	866.084	4.071
4.087	253.186	13.199	865.913	3.918
3.96	252.028	13.191	865.772	3.638
4.189	243.37	13.181	865.533	4.885
4.343	240.141	13.175	865.391	4.123
4.216	232.092	13.171	865.333	4.2
4.088	243.487	13.158	865.362	4.225
3.935	248.132	13.154	865.105	3.688
3.858	239.801	13.141	864.768	4.098
4.647	236.572	13.132	864.612	4.327
4.799	238.96	13.13	864.612	4.935
4.672	239.943	13.118	864.441	5.012
5.103	237.895	13.105	864.455	5.748
5.103	234.28	13.103	864.312	5.85
5.128	232.336	13.101	864.072	5.875
5.763	232.488	13.092	863.946	6.183
7.115	229.494	13.087	863.834	7.508
6.962	230.956	13.081	863.834	7.841
7.268	232.313	13.071	863.734	7.892
7.421	233.168	13.066	863.72	7.917
7.472	235.227	13.063	863.734	7.916
6.809	240.094	13.051	863.791	6.973
6.504	237.31	13.05	863.748	6.973
6.148	235.589	13.042	863.733	6.948
6.25	234.315	13.031	863.691	6.999
6.173	235.204	13.027	863.619	6.642
5.611	234.829	13.026	863.476	6.438
5.764	240.375	13.013	863.462	6.463
6.224	238.749	13.007	863.264	6.769
5.866	235.637	13.001	863.292	7.406
6.096	240.2	12.991	863.306	6.768
4.621	244.248	12.983	863.278	5.189
3.295	244.575	12.975	863.307	4.554
2.965	245.745	12.966	863.082	3.688
2.686	246.435	12.957	863.236	2.823
1.739	252.683	12.95	863.348	2.465
1.435	265.073	12.945	863.405	2.158
0.345	269.232	12.932	863.476	1.648
0.32	269.29	12.927	863.705	0.91
0.32	269.453	12.915	864.058	0.32
0.32	269.453	12.91	864.241	0.32
0.32	269.453	12.9	864.426	0.32
0.32	269.337	12.897	864.627	0.32
0.32	269.22	12.899	865.034	1.673
1.739	257.688	12.92	865.248	3.253
3.167	251.693	12.961	865.463	4.2
2.965	241.298	12.999	865.674	3.97
4.723	236.783	13.047	866.012	5.138
5.229	239.135	13.093	866.312	5.366
5.153	237.228	13.157	866.426	5.519
4.9	234.385	13.221	866.777	5.239
4.19	245.37	13.285	867.176	4.53
3.985	246.811	13.373	867.43	4.733
3.806	245.581	13.451	867.669	4.707
4.417	241.182	13.542	867.755	4.885
5.433	245.207	13.686	867.697	5.646
6.172	251.42	13.889	867.612	6.029
5.714	252.145	14.083	867.712	5.52
5.51	250.835	14.638	867.726	5.673
6.02	251.139	14.919	867.812	6.106
6.07	255.819	14.915	867.841	5.725
6.938	256.264	14.907	867.912	6.897
7.371	252.695	14.902	867.74	7.204
6.784	255.012	14.89	867.769	6.795
6.299	255.304	14.887	867.898	6.361
6.097	253.619	14.883	867.884	5.647
5.001	252.999	14.879	867.984	4.96
5.613	258.393	14.559	868.069	5.546
5.739	260.242	14.558	868.154	5.647
5.129	262.886	14.566	868.224	5.292
5.002	259.317	14.552	868.238	5.011
4.265	261.05	14.56	868.252	4.376
4.596	268.303	14.563	868.336	4.097
5.052	271.099	14.567	868.308	4.707
4.899	269.285	14.571	868.364	4.783
4.773	257.317	14.575	868.21	4.605
5.001	266.933	14.586	868.238	5.011
4.495	270.971	14.602	868.294	4.275
3.883	269.647	14.624	868.406	4.073
3.371	277.381	14.033	868.294	3.458
3.218	278.519	13.788	868.224	3.279
2.635	281.569	13.635	868.126	2.543
2.097	274.504	13.524	868.083	1.902
1.765	272.458	13.451	868.012	1.852
2.199	278.795	13.406	867.898	2.03
1.994	255.014	13.374	867.698	2.209
1.739	252.02	13.344	867.755	1.876
1.815	250.762	13.316	867.655	1.85
1.713	240.831	13.303	867.641	1.85
1.409	233.41	13.289	867.612	1.774
1.207	233.41	13.277	867.528	1.953
0.32	233.41	13.26	867.5	0.32
0.32	233.41	13.252	867.43	0.32
0.421	233.41	13.237	867.388	0.32
0.32	233.41	13.231	867.514	0.32
0.32	233.41	13.218	867.275	0.32
0.32	233.41	13.217	867.22	0.32
0.32	233.41	13.201	867.248	0.32
0.32	233.41	13.196	867.233	0.371
0.32	233.41	13.187	867.304	1.267
0.599	236.794	13.177	867.374	1.978
0.877	250.61	13.172	867.318	1.394
0.32	251.857	13.164	867.262	0.782
0.32	273.78	13.157	867.219	0.32
0.32	273.78	13.154	867.191	0.32
0.371	273.78	13.145	867.148	0.32
0.599	105.3	13.136	867.191	0.346
1.029	105.3	13.131	867.163	0.423
1.333	137.722	13.122	867.177	1.165
1.713	143.56	13.108	867.219	1.47
1.637	153.562	13.11	867.276	1.115
1.84	165.32	13.105	867.388	1.369
1.841	165.67	13.098	867.444	0.756
1.79	181.925	13.093	867.514	1.063
1.612	220.5	13.087	867.528	0.935
1.663	201.331	13.083	867.542	1.191
1.84	186.38	13.076	867.542	0.987
1.637	186.392	13.071	867.641	0.577
1.08	186.38	13.066	867.57	0.32
1.055	186.392	13.063	867.556	0.32
1.409	186.415	13.054	867.584	0.474
1.207	186.38	13.047	867.262	0.474
1.308	184.963	13.047	867.062	0.962
1.815	145.919	13.04	866.919	1.927
2.148	145.462	13.027	866.819	2.415
2.122	147.42	13.025	866.79	2.312
1.637	147.42	13.019	866.777	1.749
1.384	147.42	13.009	867.048	0.5
0.421	147.42	13.007	866.99	0.32
1.892	273.803	12.995	867.062	1.165
2.276	298.082	12.987	867.105	1.774
2.787	298.035	12.983	867.36	2.594
2.533	298.105	12.976	867.388	2.004
2.302	297.615	12.969	867.472	1.953
1.84	295.178	12.966	867.402	1.394
2.122	295.19	12.959	867.388	1.14
2.328	269.423	12.948	867.584	1.521
1.84	265.095	12.947	867.697	1.369
2.711	246.038	12.945	868.027	2.261
2.889	248.236	12.948	868.266	2.389
3.498	254.108	12.975	868.562	2.899
4.113	258.955	13.017	868.82	3.688
4.494	261.071	13.069	868.976	3.714
3.729	280.178	13.143	869.441	3.791
3.755	256.966	13.203	869.769	3.253
2.711	257.609	13.245	870.008	2.568
1.917	281.815	13.282	870.262	2.261
2.251	261.773	13.323	870.319	1.546
2.558	253.313	13.383	870.477	1.978
2.148	241.908	13.427	870.591	2.286
2.071	228.675	13.489	870.816	2.286
1.994	239.788	13.605	871.027	2.107
2.149	238.609	13.772	871.012	2.005
2.736	228.898	13.93	870.928	2.721
3.269	241.932	14.332	870.788	3.076
3.985	245.172	14.923	870.718	3.816
3.882	261.283	14.914	870.76	4.098
4.24	272.434	14.903	870.844	4.122
4.088	259.341	14.895	870.788	4.045
4.317	266.957	14.889	870.675	4.021
3.858	257.456	14.882	870.69	3.969
3.986	262.675	14.879	870.704	4.071
3.858	267.869	14.865	870.76	3.918
3.628	274.328	14.868	870.914	3.509
3.704	280.834	14.555	870.984	3.484
3.142	277.019	14.559	871.041	2.873
2.506	287.549	14.56	870.97	2.261
2.888	270.666	14.551	871.055	2.898
2.507	259.083	14.554	871.169	2.388
2.99	256.838	14.557	871.169	2.618
3.041	252.403	14.561	871.198	3.026
2.659	255.855	14.567	871.14	2.491
2.148	266.561	14.573	871.084	2.082
2.251	269.811	14.593	871.069	2.107
2.148	266.33	14.581	870.872	1.648
2.328	295.563	13.853	870.872	2.107
2.533	294.747	13.681	870.704	1.876
2.838	284.31	13.561	870.648	1.876
2.635	292.73	13.477	870.704	1.927
2.148	292.73	13.423	870.619	0.731
2.507	292.707	13.386	870.844	1.724
2.43	297.703	13.361	870.676	1.267
1.943	305.837	13.333	870.718	0.91
1.866	305.708	13.315	870.774	0.833
1.485	305.72	13.297	870.648	0.32
0.953	305.72	13.285	870.718	0.32
0.953	305.72	13.277	870.676	0.32
1.333	305.755	13.261	870.548	0.32
0.776	305.72	13.26	870.448	0.32
0.32	305.72	13.24	870.563	0.32
0.371	305.755	13.235	870.69	0.32
1.713	339.746	13.221	870.816	0.525
1.612	339.698	13.213	871.012	0.32
2.328	79.419	13.203	870.971	1.115
2.071	45.28	13.198	871.013	1.191
1.866	45.28	13.192	870.984	1.09
2.225	45.28	13.18	870.998	1.217
2.939	45.268	13.175	870.774	2.312
3.524	42.82	13.171	870.732	2.949
3.447	43.87	13.158	870.662	2.873
3.781	52.31	13.158	870.648	2.975
4.14	50.143	13.151	870.548	3.279
4.14	56.872	13.142	870.591	3.304
3.832	56.51	13.136	870.348	3.457
3.909	58.527	13.127	870.176	3.585
3.37	59.295	13.119	870.29	3.177
3.345	44.953	13.114	870.233	2.823
3.755	45.756	13.109	870.092	3.381
3.909	39.722	13.103	870.29	3.791
2.456	10.128	13.1	870.333	1.597
2.122	353.961	13.093	870.605	1.955
1.714	340.481	13.087	870.619	1.799
3.041	337.66	13.084	870.477	3.127
2.047	325.606	13.078	870.376	2.286
1.359	353.217	13.071	870.163	0.935
1.055	353.368	13.066	870.106	0.628
1.765	149.827	13.061	870.036	0.654
1.207	31.905	13.051	870.262	0.602
0.32	13.042	13.048	870.348	0.884
0.903	7.02	13.041	870.348	1.394
1.181	354.427	13.031	870.262	0.884
2.481	338.037	13.029	870.505	1.774
2.609	308.402	13.023	870.505	1.85
2.071	317.49	13.009	870.634	2.107
1.943	320.438	13.005	870.648	1.825
1.562	33.146	13	870.872	2.336
1.536	337.751	12.991	871.241	2.004
0.472	62.584	12.986	870.97	2.695
4.951	104.095	12.977	870.676	7.152
7.704	106.236	12.965	870.76	9.212
9.764	110.295	12.963	870.732	11.557
10.86	105.241	12.951	870.928	13.236
12.996	94.887	12.949	870.788	12.677
12.743	96.63	12.941	870.844	12.347
12.108	97.437	12.924	871.155	12.322
10.223	100.092	12.937	871.582	12.296
10.146	94.395	12.963	871.792	12.753
9.151	91.049	13.007	872.263	11.584
9.839	87.375	13.057	872.432	12.22
10.528	89.224	13.151	872.544	12.905
11.267	85.819	13.257	872.572	13.236
11.343	87.972	13.388	873.012	12.956
11.165	85.163	13.457	873.027	12.626
10.859	86.861	13.526	873.352	12.22
10.477	87.504	13.595	873.605	11.914
9.534	86.883	13.637	873.877	10.181
9.814	88.077	13.682	873.991	10.36
9.382	88.159	13.809	874.118	9.646
10.58	91.797	13.973	874.02	10.716
10.731	95.471	14.11	874.006	10.741
9.687	93.95	14.578	874.019	9.9
9.508	88.98	14.913	873.819	9.441
8.771	89.621	14.901	873.976	8.934
7.981	86.906	14.884	874.104	7.966
7.448	87.809	14.86	874.005	7.661
7.575	87.621	14.851	874.145	7.636
6.555	94.092	14.847	874.076	6.845
7.626	88.136	14.836	874.089	7.457
6.275	89.914	14.825	874.174	6.309
6.301	97.718	14.495	874.216	6.081
7.039	94.523	14.479	874.09	6.922
6.937	85.246	14.484	874.244	7.203
7.09	94.102	14.486	874.146	7.177
7.038	86.299	14.5	874.146	6.973
7.294	80.648	14.538	874.132	7.431
7.191	80.893	14.528	874.272	7.1
7.473	86.38	14.606	874.146	7.56
8.035	81.291	14.616	874.202	8.248
7.754	83.116	14.611	874.216	8.145
8.567	82.355	14.114	874.202	8.756
9	84.731	13.915	874.004	9.519
8.542	89.224	13.74	874.118	9.646
8.694	92.699	13.603	873.991	10.08
7.601	98.011	13.499	874.019	8.958
7.115	99.425	13.438	874.076	8.958
7.217	97.624	13.405	874.075	9.416
7.294	93.272	13.369	874.3	9.39
9.304	93.727	13.342	874.328	11.583
9.993	97.847	13.32	874.398	12.753
11.802	93.565	13.306	874.527	13.875
11.651	87.913	13.296	874.869	12.727
11.395	92.148	13.282	874.884	11.813
10.987	95.495	13.267	874.827	12.626
10.197	98.736	13.262	874.94	12.322
10.656	100.034	13.247	874.884	12.651
10.401	102.748	13.239	874.954	12.601
11.088	110.659	13.229	874.912	12.905
9.942	113.746	13.218	874.926	11.251
8.974	116.263	13.211	874.954	10.768
9.253	114.344	13.201	874.94	10.284
7.395	111.418	13.198	874.884	8.553
8.339	96.63	13.192	874.982	7.66
10.272	90.312	13.18	875.066	12.55
12.031	84.826	13.18	875.22	14.002
12.312	88.486	13.172	875.22	13.235
12.211	91.399	13.161	875.376	13.823
11.955	89.235	13.157	875.248	13.441
13.201	92.289	13.154	875.262	14.715
12.717	97.027	13.142	875.291	14.79
13.175	92.43	13.133	875.347	15.071
12.464	94.746	13.131	875.333	14.638
11.854	96.419	13.122	875.376	14.129
12.539	92.546	13.111	875.405	14.511
12.26	95.565	13.109	875.405	14.384
12.591	91.82	13.104	875.405	14.383
12.87	92.219	13.1	875.276	14.257
11.854	92.569	13.094	875.462	13.516
11.931	97.811	13.092	875.491	13.541
12.49	97.917	13.085	875.591	13.439
12.387	100.585	13.079	875.79	14.307
11.853	99.122	13.072	875.79	13.619
10.988	99.111	13.068	875.86	13.49
10.809	99.777	13.063	875.832	13.389
11.778	100.246	13.051	875.79	14.028
11.956	98.736	13.047	875.619	13.183
11.42	103.252	13.043	875.562	14.052
11.471	104.234	13.039	875.376	14.001
11.752	96.863	13.031	875.29	13.362
11.293	97.684	13.026	875.221	13.926
11.088	97.976	13.024	875.347	13.772
10.63	97.764	13.004	875.305	13.772
10.094	99.31	13.006	875.348	12.956
10.528	102.632	12.997	875.562	13.466
12.236	96.185	12.987	875.62	13.9
11.675	98.128	12.983	875.874	13.798
12.768	99.215	12.979	875.93	13.465
12.591	100.619	12.97	876.112	13.133
11.115	93.318	12.965	876.469	13.185
11.192	93.12	12.96	876.527	12.55
11.089	92.604	12.953	876.569	12.753
11.446	94.933	12.949	876.555	12.423
11.523	93.669	12.949	876.527	12.423
10.987	95.998	12.974	876.612	12.778
10.503	96.912	13.004	876.822	12.879
11.472	94.01	13.031	876.962	13.158
10.426	94.524	13.07	877.176	13.235
11.038	95.144	13.11	877.405	13.618
10.962	94.454	13.165	877.686	13.082
10.145	93.669	13.211	878.041	12.626
10.198	91.132	13.257	878.184	12.221
7.575	98.677	13.315	878.438	8.806
7.448	96.525	13.378	878.79	8.603
7.575	89.072	13.445	878.833	8.272
7.014	86.849	13.567	878.805	7.15
6.479	84.589	13.742	878.776	6.87
6.708	83.724	13.921	878.762	6.464
6.709	74.576	14.375	878.762	6.642
6.733	69.79	14.917	878.634	6.388
6.58	63.016	14.907	878.648	6.311
7.064	60.137	14.864	878.508	6.896
6.53	60.29	14.857	878.269	6.54
6.3	61.681	14.849	878.226	6.31
5.357	62.571	14.801	878.284	5.341
4.773	76.296	14.8	878.452	5.011
4.621	74.423	14.793	878.55	4.834
3.959	84.555	14.635	878.578	4.174
3.245	84.099	14.479	878.676	3.254
3.705	72.949	14.449	878.677	3.995
3.219	76.459	14.451	878.719	3.179
2.812	84.942	14.449	878.819	3.025
3.347	85.842	14.456	878.762	3.637
3.243	76.646	14.493	878.733	3.332
2.533	92.419	14.502	878.748	2.568
2.889	112.601	14.521	878.691	2.669
3.015	110.812	14.571	878.522	3
3.168	107.499	14.312	878.34	3.28
3.193	104.705	13.963	878.283	3.279
3.041	104.775	13.772	878.255	3.203
3.091	104.95	13.626	878.198	3.253
2.559	120.238	13.518	878.241	2.569
3.526	222.417	13.451	878.27	3.026
2.456	245.641	13.411	878.227	2.44
3.373	256.571	13.379	878.396	3.279
3.449	252.297	13.356	878.311	3.203
4.165	282.46	13.332	878.424	4.403
4.824	301.777	13.316	878.34	5.722
4.799	301.25	13.299	878.284	5.163
3.015	296.383	13.287	878.241	3.432
3.934	293.902	13.275	878.284	4.124
3.168	288.94	13.261	878.184	3.919
3.015	281.547	13.256	878.069	3.714
3.066	266.688	13.239	878.026	2.389
3.016	251.175	13.235	877.912	2.491
3.015	246.516	13.225	877.7	2.44
2.199	255.669	13.217	877.672	1.877
2.148	252.859	13.208	877.574	1.647
1.561	247.8	13.199	877.476	0.705
0.7	247.8	13.194	877.205	0.32
0.953	247.8	13.185	877.047	0.32
1.664	247.8	13.177	876.949	0.32
0.32	247.8	13.172	876.906	0.32
0.523	247.8	13.166	876.71	0.32
0.32	247.8	13.159	876.626	0.32
0.32	247.8	13.155	876.626	0.32
1.232	247.777	13.153	876.54	0.32
1.131	247.602	13.139	876.427	0.32
1.486	168.13	13.13	876.24	0.474
1.333	154.674	13.127	876.098	0.731
1.994	102.468	13.121	875.972	1.521
2.456	86.254	13.109	875.677	1.673
2.737	81.668	13.111	875.505	2.235
3.015	74.76	13.107	875.433	2.721
2.99	63.787	13.101	875.319	2.975
3.627	68.8	13.094	874.996	3.534
3.524	73.29	13.089	875.024	3.611
3.117	64.58	13.083	874.968	3.38
2.097	48.412	13.08	874.855	2.67
1.867	56.371	13.071	874.741	1.953
1.943	90.671	13.065	874.541	1.445
3.169	91.694	13.059	874.062	2.49
7.114	107.37	13.049	873.69	5.749
6.479	105.37	13.048	873.605	6.132
6.274	96.396	13.041	873.506	6.921
5.815	102.856	13.031	873.211	6.541
6.148	87.42	13.029	872.927	6.388
5.636	91.038	13.02	872.727	5.468
5.712	93.87	13.011	872.558	5.037
5.407	90.5	13.007	872.277	5.825
6.122	90.276	13.001	872.291	6.362
5.28	92.735	12.992	872.348	5.087
6.48	97.683	12.988	871.962	6.465
5.891	87.596	12.985	871.834	6.055
6.276	92.043	12.979	871.624	6.106
6.861	83.444	12.967	871.652	6.744
6.454	101.732	12.968	871.708	6.567
5.128	110.026	12.961	871.862	5.621
5.866	78.716	12.952	871.708	5.546
5.713	82.004	12.955	871.652	6.693
5.153	82.602	12.976	871.849	5.927
5.027	93.177	13.045	871.596	5.85
5.612	93.12	13.109	871.568	5.29
5.103	89.022	13.168	871.526	4.809
6.988	84.59	13.242	871.427	5.113
7.345	74.867	13.399	871.512	6.566
6.607	77.325	13.581	871.68	5.265
5.661	79.913	13.766	871.596	4.429
6.019	83.385	13.94	871.666	4.834
6.019	84.112	14.145	871.694	4.505
5.815	82.754	14.311	871.862	4.758
6.633	73.592	14.611	871.764	5.903
7.371	68.047	14.917	871.526	6.896
6.683	66.958	14.931	871.54	6.286
5.892	64.01	14.923	871.554	5.647
6.556	63.683	14.927	871.226	6.311
5.994	60.418	14.911	871.098	5.928
6.122	69.123	14.916	871.055	5.723
5.61	64.233	14.915	870.9	5.442
5.815	58.031	14.907	870.76	5.697
5.636	57.705	14.89	870.971	5.341
5.816	57.856	14.57	871.112	5.672
5.483	56.498	14.568	871.112	5.417
5.357	56.066	14.557	871.055	4.91
4.698	51.947	14.575	871.112	4.555
4.545	46.658	14.58	871.14	4.656
4.01	48.122	14.589	871.255	3.918
4.036	43.008	14.6	871.312	3.663
4.316	42.237	14.624	871.298	4.123
3.448	43.593	14.607	871.327	3.432
4.189	35.475	14.621	871.298	3.995
3.627	37.755	14.621	871.312	3.816
3.066	31.332	14.62	871.47	2.848
5.179	33.474	14.614	871.426	5.163
4.571	32.759	14.099	871.312	4.657
5.052	36.013	13.844	871.226	5.087
5.103	34.76	13.688	871.169	5.316
6.683	45.184	13.564	870.956	6.744
6.121	42.377	13.479	870.928	6.464
6.734	45.933	13.419	870.844	7.406
7.14	58.769	13.386	870.704	7.611
7.166	59.775	13.361	870.619	6.643
6.353	79.735	13.327	870.462	6.158
6.276	84.917	13.309	870.348	5.671
6.071	82.121	13.295	870.022	6.03
5.534	81.618	13.277	870.008	5.927
5.204	77.232	13.264	870.05	5.189
7.089	71.147	13.255	869.882	6.081
7.344	73.405	13.24	869.541	6.592
6.937	85.281	13.234	869.327	5.392
5.994	79.91	13.218	869.355	4.682
7.064	66.561	13.211	869.186	4.885
5.128	82.988	13.201	868.975	3.177
3.372	114.622	13.195	868.791	0.602
2.148	123.748	13.183	868.691	0.346
1.283	180.27	13.174	868.834	1.419
0.421	192.35	13.169	868.762	0.986
0.32	196.91	13.161	868.734	0.448
0.599	196.91	13.153	868.562	0.32
1.333	196.91	13.14	868.648	0.32
1.791	196.583	13.134	868.28	0.32
1.79	163.413	13.13	868.126	0.884
3.345	98.349	13.119	867.898	1.114
3.883	88.698	13.105	867.826	1.293
3.32	93.18	13.103	867.783	1.928
3.396	95.063	13.097	867.841	0.936
3.627	86.992	13.091	867.841	1.647
3.832	86.35	13.087	867.684	1.876
3.55	86.35	13.087	867.683	1.419
3.55	77.92	13.073	867.543	2.44
3.601	72.495	13.071	867.584	2.363
3.781	81.08	13.067	867.641	2.081
3.729	91.26	13.062	867.669	2.055
3.858	94.125	13.05	867.726	2.492
2.965	101.732	13.047	867.926	1.877
3.117	111.62	13.045	868.027	2.235
2.838	111.62	13.037	867.869	2.132
3.066	121.327	13.029	867.584	2.235
2.379	123.923	13.025	867.598	1.647
2.225	155.947	13.021	867.5	1.876
1.587	162.242	13.017	867.458	1.647
1.536	187.43	13.006	867.205	1.394
1.765	194.1	13.003	866.948	0.961
1.359	194.8	12.996	866.791	0.423
1.131	194.8	12.989	866.566	0.32
1.561	230.173	12.986	866.538	0.756
2.481	252.732	12.981	866.678	2.363
3.167	244.401	12.969	866.594	2.415
2.533	228.268	12.968	866.594	1.901
2.481	227.8	12.963	866.622	0.628
1.74	227.8	12.955	866.538	0.32
1.587	227.8	12.949	866.58	0.32
0.776	227.8	12.944	866.748	0.32
0.675	227.8	12.944	866.834	0.32
0.573	227.8	12.94	866.962	0.32
1.333	227.8	12.951	867.148	0.32
1.739	227.8	12.981	867.29	0.32
1.536	227.858	13.036	867.542	0.756
1.207	230.96	13.114	867.783	0.32
1.232	230.96	13.205	868.097	0.551
1.156	267.087	13.249	868.266	0.884
0.751	252.382	13.309	868.154	0.474
1.713	246.951	13.413	868.434	1.876
1.739	215.817	13.57	868.35	1.876
2.456	207.663	13.703	868.35	1.978
2.914	218.552	13.805	868.336	2.67
2.302	238.937	13.845	868.463	2.031
2.327	225.727	13.912	868.476	1.979
2.353	208.317	14.025	868.434	2.133
2.199	208.48	14.144	868.434	1.953
3.117	216.285	14.618	868.126	2.924
2.888	226.768	14.915	868.083	2.847
3.142	234.01	14.91	867.97	3
2.582	225.502	14.866	867.556	2.668
2.556	233.414	14.861	867.626	2.413
3.653	246.214	14.81	867.556	3.46
4.365	263.938	14.816	867.612	4.096
4.621	268.267	14.806	867.612	4.275
4.418	271.17	14.801	867.584	4.605
5.459	269.542	14.487	867.712	5.723
6.121	294.745	14.483	867.655	6.004
6.785	290.99	14.482	867.769	6.667
5.103	290.697	14.513	867.416	5.138
4.849	292.019	14.513	867.444	5.088
4.57	294.944	14.553	867.318	4.884
5.331	288.041	14.559	867.247	5.291
4.9	293.762	14.574	867.034	4.91
4.418	295.81	14.581	866.805	4.428
4.824	292.358	14.602	866.72	4.707
4.01	287.982	14.617	866.706	4.046
3.882	281.781	14.083	867.12	4.097
4.925	283.946	13.833	867.29	4.935
3.755	284.201	13.665	867.219	3.765
2.148	277.865	13.545	867.091	2.107
2.122	270.769	13.471	867.233	2.158
1.384	251.997	13.419	867.105	1.242
1.79	251.67	13.384	867.034	1.012
0.979	240.608	13.36	866.833	0.551
1.536	202.28	13.332	866.734	1.011
2.199	175.267	13.314	866.664	1.953
1.257	174.858	13.299	866.848	1.14
0.32	174.928	13.288	866.862	0.32
0.396	175.022	13.275	866.89	0.32
0.32	174.975	13.26	866.678	0.32
1.409	216.92	13.255	866.706	0.423
1.536	301.51	13.241	866.805	1.242
2.507	308.997	13.234	866.862	2.62
2.43	313.988	13.223	866.919	2.492
2.66	298.814	13.216	866.862	3.152
4.392	308.294	13.209	867.43	4.479
4.52	308.353	13.197	867.656	4.479
4.24	295.67	13.196	867.542	4.276
3.755	301.496	13.187	867.458	3.536
2.481	301.52	13.177	866.991	2.898
2.122	295.54	13.174	866.876	1.979
0.371	295.54	13.162	866.622	0.32
0.371	295.54	13.158	866.398	0.32
0.32	295.563	13.154	866.412	0.32
1.257	295.54	13.144	866.255	0.32
1.283	295.54	13.135	866.212	0.32
1.612	295.54	13.131	866.012	0.32
1.587	110.554	13.124	865.66	0.654
0.675	108.81	13.113	865.828	0.32
0.472	84.94	13.11	865.716	0.577
0.32	84.952	13.102	866.198	0.32
0.649	340.82	13.1	865.984	0.32
0.903	340.82	13.091	866.04	0.32
0.32	340.82	13.085	865.898	0.448
0.573	329.368	13.085	865.997	0.705
0.548	329.392	13.082	866.069	0.884
0.7	329.52	13.071	866.026	0.32
0.32	329.543	13.07	866.112	0.32
0.472	329.497	13.068	866.255	0.32
1.105	329.357	13.06	866.227	0.32
1.688	239.172	13.053	866.255	0.884
1.789	197.342	13.049	866.04	1.318
1.561	207.907	13.041	866.026	1.318
0.827	165.67	13.033	865.984	0.346
0.32	156.55	13.027	866.112	0.32
0.32	156.55	13.026	866.341	0.32
2.149	122.243	13.017	865.8	2.261
1.994	118.64	13.013	866.284	1.571
2.43	138.423	13.008	866.426	1.825
2.379	140.05	12.999	866.65	1.799
2.174	147.478	12.988	867.062	1.521
1.384	163.097	12.985	867.219	1.114
1.713	240.865	12.982	867.584	1.521
0.345	243.24	12.977	867.346	0.679
0.345	220.43	12.97	867.5	0.32
0.32	220.43	12.966	867.458	0.32
0.599	220.43	12.959	867.43	0.32
1.739	226.384	12.961	867.769	0.371
3.652	307.851	12.969	868.126	2.899
3.627	306.245	12.995	868.378	2.975
3.243	282.533	13.075	868.448	3.025
2.456	270.13	13.166	868.905	3.253
3.117	283.61	13.209	869.641	3.611
2.94	275.733	13.293	869.966	3.204
2.558	263.937	13.497	870.206	3.331
2.505	250.332	13.683	870.19	3.356
2.608	244.854	13.803	870.276	3.025
2.045	252.204	13.938	870.505	2.132
2.837	250.484	14.077	870.647	3.024
3.347	251.269	14.114	870.746	3.611
3.193	256.976	14.202	870.718	2.643
4.672	271.169	14.423	870.788	4.504
3.984	272.492	14.896	870.802	4.096
4.57	263.481	14.912	870.928	4.555
5.078	261.668	14.907	871.027	5.036
4.95	256.404	14.903	871.055	4.935
5.637	258.204	14.891	871.083	5.596
4.977	266.887	14.875	871.14	5.037
6.632	269.098	14.897	871.069	6.743
5.409	261.014	14.907	870.956	5.546
5.484	255.421	14.901	870.886	5.648
5.281	255.116	14.56	870.998	5.291
5.357	263.062	14.551	871.069	5.214
4.924	264.899	14.56	871.112	5.189
5.407	270.104	14.553	871.097	5.393
5.893	271.649	14.563	871.226	5.953
5.281	263.436	14.573	871.284	5.596
5.408	259.072	14.567	871.284	5.367
5.027	258.054	14.593	871.313	5.138
4.672	264.816	14.627	871.197	4.631
4.545	264.782	14.627	871.155	4.656
3.398	263.365	14.62	871.083	3.358
4.164	247.231	14.076	871.112	4.251
3.755	250.167	13.889	871.155	3.765
3.193	253.034	13.723	871.183	3.305
3.244	263.506	13.594	871.341	3.305
3.065	305.099	13.495	871.37	2.389
1.866	305.917	13.431	871.427	1.825
1.688	245.648	13.39	871.327	1.851
2.737	226.37	13.362	871.255	3.101
2.584	222.285	13.33	871.355	3.355
2.353	217.419	13.314	871.341	3.356
2.787	217.851	13.295	871.483	3.102
3.345	213.336	13.28	871.37	3.816
4.088	207.861	13.266	871.384	4.859
4.393	205.486	13.257	871.341	5.037
5.179	215.501	13.243	871.427	5.315
5.305	212.694	13.24	871.284	5.214
5.484	209.3	13.225	871.427	6.081
5.917	213.956	13.217	871.398	6.158
5.738	215.126	13.207	871.384	5.774
6.301	216.776	13.201	871.255	6.514
5.637	218.847	13.193	871.455	6.616
5.56	221.994	13.181	871.469	6.055
5.713	225.13	13.179	871.456	6.235
5.764	226.744	13.173	871.441	5.722
5.432	230.219	13.165	871.398	5.316
4.723	233.109	13.154	871.427	4.682
4.368	223.866	13.155	871.455	4.733
4.24	218.356	13.149	871.398	4.403
4.9	214.331	13.14	871.327	5.011
4.951	210.048	13.13	871.227	5.442
4.723	214.915	13.13	871.298	5.062
5.23	220.228	13.119	871.169	6.056
5.738	226.604	13.113	871.055	6.131
5.204	230.91	13.11	870.914	5.29
4.596	239.814	13.107	871.055	4.758
4.367	242.972	13.099	870.956	4.351
3.985	244.059	13.093	870.858	4.2
3.602	247.208	13.086	870.858	4.276
3.091	242.645	13.087	870.9	3.408
3.091	240.796	13.081	870.914	3.025
3.015	238.528	13.073	870.816	2.67
2.251	240.574	13.069	870.704	2.389
2.634	232.732	13.062	870.605	2.389
4.393	222.533	13.052	870.505	4.505
3.755	217.805	13.048	870.376	4.327
3.678	219.888	13.041	870.163	4.276
3.832	217.501	13.031	870.064	4.047
3.755	221.971	13.026	869.938	4.073
3.218	231.778	13.023	869.938	3.025
3.066	230.186	13.014	869.882	2.747
2.481	233.388	13.007	869.826	2.415
2.583	232.958	13.001	869.825	2.389
2.353	234.572	12.991	869.755	2.517
2.353	232.465	12.987	869.825	2.492
1.943	238.19	12.985	869.853	1.723
1.739	239.03	12.978	869.994	1.419
1.536	239.03	12.971	869.966	0.936
1.181	239.03	12.965	870.135	0.705
1.156	239.03	12.969	870.205	0.577
0.751	239.03	12.96	870.262	0.32
1.055	239.03	12.957	870.376	0.885
0.725	278.025	12.961	870.362	0.32
0.32	278.083	12.973	870.348	0.32
0.32	278.118	13.003	870.434	0.32
0.32	278.212	13.049	870.563	0.32
0.32	278.317	13.11	870.62	0.32
0.523	310.717	13.204	870.718	0.371
1.08	329.532	13.305	870.802	0.474
0.827	329.94	13.431	870.928	0.5
0.573	329.94	13.586	871.083	0.731
0.32	329.94	13.762	871.14	0.474
0.32	329.94	13.953	871.341	0.32
0.396	329.94	14.139	871.37	0.32
1.004	354.554	14.291	871.413	1.064
1.764	21.996	14.472	871.14	1.749
2.02	36.628	14.556	871.04	1.647
1.663	53.257	14.707	870.858	1.292
1.613	46.062	14.894	870.62	1.393
1.74	46.986	14.925	870.52	1.623
0.827	54.295	14.923	870.462	0.858
1.46	52.802	14.92	870.462	0.807
0.953	53.455	14.92	870.362	0.935
1.131	57.91	14.919	870.419	0.628
0.751	50.19	14.914	870.291	0.371
1.207	73.698	14.915	870.29	0.961
1.589	76.527	14.911	870.305	1.24
1.74	74.399	14.602	870.247	1.546
1.994	82.132	14.6	870.205	1.699
1.739	82.976	14.604	870.106	1.622
1.511	99.121	14.607	870.15	1.063
0.903	103.54	14.603	870.219	1.064
1.943	109.102	14.606	870.092	1.75
2.199	97.159	14.613	870.134	2.133
2.838	104.421	14.595	870.05	2.44
2.66	99.33	14.151	869.952	2.337
3.193	99.353	14.019	869.924	2.797
3.37	99.33	13.854	869.798	3.304
3.474	98.21	13.711	869.741	3.381
3.345	97.93	13.593	869.641	3.406
3.041	97.93	13.493	869.584	3.203
3.091	97.93	13.431	869.641	2.772
2.533	97.93	13.39	869.712	2.415
2.507	98.245	13.368	869.755	2.209
2.251	100.03	13.333	869.854	2.03
2.225	101.692	13.319	869.867	2.004
2.584	102.863	13.301	869.896	2.286
2.686	102.863	13.291	869.91	2.235
2.61	102.84	13.277	869.98	2.594
2.711	102.49	13.273	869.994	2.517
1.943	102.49	13.254	870.092	1.571
1.994	86.602	13.251	870.191	1.825
2.838	83.132	13.24	870.134	2.772
3.193	83.913	13.234	869.952	3.38
3.294	83.89	13.227	869.854	3.868
2.889	84.59	13.219	870.036	3.228
3.117	84.485	13.215	870.106	3.127
2.939	83.832	13.205	870.078	3.152
2.686	83.54	13.198	870.12	2.62
2.456	83.54	13.197	870.064	2.517
2.045	83.54	13.189	870.078	1.927
1.713	76.94	13.177	870.092	1.825
1.435	77.033	13.177	870.12	1.445
0.827	77.92	13.173	870.134	0.371
1.333	77.943	13.166	870.12	0.423
1.866	77.92	13.159	869.994	1.189
1.08	78.375	13.155	870.149	1.038
1.156	58.873	13.152	869.826	0.91
1.029	37.56	13.141	869.952	1.495
0.523	58.69	13.13	870.05	1.954
1.384	83.913	13.13	870.078	1.571
1.46	83.89	13.121	870.022	0.705
1.257	83.89	13.11	870.022	0.32
1.435	83.89	13.109	870.05	0.32
1.105	83.89	13.103	869.952	0.962
0.675	83.89	13.097	870.134	0.346
0.32	67.124	13.09	870.106	1.242
0.447	51.105	13.089	870.163	2.004
2.479	51.21	13.081	870.19	3.944
4.494	51.092	13.072	870.176	5.518
6.225	59.903	13.067	870.092	6.158
7.217	67.25	13.06	869.84	6.997
7.447	73.36	13.051	869.784	8.02
7.064	72.985	13.047	869.684	8.02
7.116	72.855	13.038	869.64	8.147
6.709	74.025	13.031	869.627	7.713
6.582	82.204	13.026	869.569	7.303
7.268	79.079	13.021	869.469	8.07
8.009	76.729	13.007	869.626	8.933
9.126	76.764	13.005	869.598	10.208
9.329	73.955	12.998	869.627	10.564
9.66	70.959	12.988	869.783	11.047
10.044	71.907	12.988	869.868	11.507
9.788	71.965	12.982	870.078	11.379
9.151	73.079	12.969	870.248	10.513
8.973	75.558	12.968	870.305	10.589
9.507	73.932	12.967	870.362	11.174
9.303	72.035	12.959	870.619	10.666
8.924	69.438	12.96	870.69	10.462
9.737	69.007	12.966	870.872	10.895
9.967	68.514	12.98	871.026	11.175
9.891	67.451	12.998	871.284	11.151
10.146	64.595	13.035	871.568	11.253
11.241	62.922	13.089	871.792	12.422
11.803	63.133	13.152	872.005	13.363
11.318	66.047	13.178	872.376	12.5
11.089	66.947	13.194	872.712	11.941
11.013	67.591	13.226	872.912	11.558
12.489	68.666	13.261	873.112	13.287
12.005	70.75	13.305	873.324	12.575
12.311	69.393	13.404	873.633	12.881
13.941	69.367	13.511	873.619	14.255
13.151	68.561	13.653	873.748	13.365
13.966	64.245	13.817	873.748	14.231
14.068	62.957	13.986	873.833	14.256
13.457	61.448	14.115	873.876	14.001
13.507	64.689	14.224	873.962	13.798
13.762	64.491	14.446	873.819	13.823
13.61	63.836	14.925	873.975	13.874
13.431	61.366	14.921	874.047	13.416
14.118	63.987	14.916	874.16	14.256
14.119	62.231	14.915	874.216	14.308
13.864	62.29	14.919	874.315	14.102
13.837	63.858	14.917	874.427	14.027
14.22	59.003	14.915	874.54	14.638
14.45	65.544	14.918	874.755	14.791
14.884	62.138	14.91	874.982	15.073
14.449	65.157	14.583	875.263	14.485
13.864	64.01	14.588	875.62	14.205
13.761	63.53	14.595	875.846	13.925
13.711	64.97	14.599	875.944	13.798
12.413	66.198	14.617	876.269	12.855
11.318	65.192	14.626	876.455	11.915
10.273	67.182	14.627	876.626	10.589
11.115	64.139	14.303	876.625	11.762
10.476	65.273	13.921	876.78	10.946
10.63	68.608	13.73	876.892	11.226
9.737	66.854	13.599	877.077	10.589
10.171	66.864	13.498	877.148	11.253
10.248	67.228	13.435	877.305	11.252
10.35	67.918	13.392	877.419	11.738
10.962	70.445	13.368	877.616	12.626
10.528	70.294	13.335	877.798	12.194
11.114	71.019	13.313	877.912	12.55
10.757	72.563	13.302	877.955	12.094
10.681	74.341	13.285	878.012	12.398
10.808	75.442	13.272	878.098	12.373
12.312	70.935	13.257	877.869	13.721
11.472	73.932	13.246	877.998	13.746
11.421	73.008	13.235	878.184	13.9
11.855	73.686	13.223	878.283	13.798
11.778	74.586	13.214	878.424	13.669
12.261	76.695	13.208	878.312	13.669
11.165	80.1	13.195	878.297	13.695
11.267	80.847	13.193	878.269	13.158
11.804	77.605	13.179	878.354	13.158
10.655	77.185	13.174	878.298	12.955
10.044	79.057	13.165	878.508	12.905
9.968	80.835	13.157	878.55	11.865
10.96	80.039	13.153	878.452	12.145
10.325	85.492	13.142	878.648	11.148
11.062	81.069	13.137	878.62	11.61
11.523	82.566	13.126	878.72	12.069
11.599	81.034	13.109	878.662	12.195
10.96	78.015	13.107	878.676	11.431
9.915	80.051	13.103	878.734	9.926
9.815	75.348	13.096	878.748	9.059
8.619	78.624	13.091	878.536	8.477
9.227	76.412	13.089	878.269	8.755
8.416	79.36	13.081	878.198	8.173
7.703	78.223	13.069	878.41	8.096
7.549	72.258	13.063	878.634	7.97
6.428	69.171	13.053	878.55	7.816
7.398	66.48	13.045	878.578	7.688
8.061	65.427	13.04	878.777	7.662
8.163	73.698	13.028	879.034	7.585
7.523	75.385	13.024	879.119	7.2
7.192	76.365	13.014	878.776	6.439
5.865	88.251	13.009	878.819	5.57
4.035	99.66	13.001	879.105	4.707
1.257	109.217	12.991	879.134	2.568
1.919	119.037	12.985	878.977	1.546
2.66	119.34	12.978	878.919	0.577
3.243	168.91	12.969	879.076	1.902
3.218	193.4	12.966	879.162	0.731
3.091	193.412	12.96	879.302	0.884
3.909	209.9	12.953	879.372	1.775
3.781	223.667	12.947	879.526	3.152
3.96	225.763	12.945	879.555	3.586
3.193	216.585	12.942	879.655	2.671
2.863	222.32	12.919	879.755	2.389
2.61	222.425	12.92	879.956	2.721
3.041	229.9	12.917	880.04	2.721
2.889	236.185	12.919	880.222	2.594
2.787	239.658	12.928	880.362	2.568
2.456	239.155	12.958	880.462	2.67
2.122	248.37	12.99	880.576	2.671
2.276	246.963	13.031	880.691	2.975
2.787	235.122	13.075	880.876	2.848
3.524	221.958	13.126	880.974	3.076
3.243	234.994	13.179	880.946	3.177
3.167	201.775	13.243	881.212	3.714
2.991	209.299	13.3	881.469	2.975
2.405	232.955	13.379	881.57	1.901
2.404	229.716	13.444	881.712	2.772
2.123	233.67	13.53	881.81	2.44
2.736	249.489	13.677	882.02	2.618
2.761	257.691	13.859	881.88	2.721
2.685	261.706	14.035	881.74	2.413
2.787	270.349	14.396	881.697	2.746
3.602	279.241	14.918	881.541	3.433
3.194	275.229	14.907	881.355	3.331
2.404	274.844	14.862	881.184	2.363
2.683	245.943	14.857	881.03	2.261
2.837	241.627	14.809	880.974	3.076
3.066	235.602	14.8	880.719	2.949
1.766	240.785	14.792	880.59	1.725
1.996	245.849	14.786	880.562	1.903
2.659	231.284	14.714	880.362	2.617
2.608	240.117	14.447	880.11	2.338
2.122	226.149	14.447	880.068	2.133
1.257	275.696	14.44	880.011	1.24
2.2	267.051	14.438	879.698	2.005
1.462	256.765	14.445	879.598	1.061
1.741	247.056	14.447	879.428	1.47
1.638	260.547	14.481	879.176	1.24
1.105	258.034	14.485	878.948	0.961
1.131	244.59	14.494	878.677	0.883
1.333	272.901	14.504	878.606	0.73
1.308	290.56	14.547	878.241	1.241
1.181	279.39	14.612	877.926	1.216
1.968	284.31	14.011	877.7	1.85
2.122	297.06	13.734	877.601	2.209
2.097	296.94	13.596	877.32	2.389
2.609	319.257	13.497	877.305	2.209
2.61	322.138	13.438	877.248	2.158
3.142	322.197	13.402	877.105	3.101
2.813	322.745	13.376	877.119	2.363
2.045	317.475	13.347	876.906	2.286
2.609	312.04	13.328	876.64	2.568
1.384	304.222	13.313	876.484	1.318
1.105	302.91	13.297	876.269	0.602
0.801	302.91	13.285	876.283	0.884
0.953	276.096	13.277	876.255	1.521
0.751	276.216	13.261	876.057	0.961
1.688	273.705	13.254	875.86	1.166
1.789	240.925	13.244	875.734	1.8
2.559	233.671	13.238	875.677	2.568
2.889	223.94	13.225	875.305	2.466
2.661	226.39	13.217	874.996	2.261
2.813	240.022	13.21	874.855	2.721
2.686	242.29	13.197	874.812	2.415
2.456	244.84	13.195	874.684	2.312
2.456	256.276	13.181	874.412	2.44
2.533	259.787	13.179	874.441	2.645
2.482	259.81	13.173	874.328	2.261
2.507	253.948	13.163	874.062	2.44
2.174	256.778	13.158	874.104	1.953
1.688	258.147	13.154	874.005	1.571
2.174	255.88	13.149	873.905	1.774
1.789	255.822	13.139	873.676	1.445
2.405	238.969	13.134	873.591	2.004
2.914	235.462	13.123	873.464	2.797
3.041	235.52	13.117	873.38	3.051
2.761	236.068	13.11	873.098	2.746
2.251	229.398	13.108	872.812	1.927
2.507	237.015	13.106	872.713	2.415
2.507	237.804	13.102	872.67	2.924
2.609	244.014	13.093	872.586	2.517
2.482	250.785	13.09	872.572	2.261
2.379	253.399	13.086	872.572	2.338
1.46	248.452	13.081	872.319	1.394
0.447	248.51	13.075	872.005	1.089
0.523	248.323	13.071	871.834	1.09
0.32	230.96	13.065	871.595	1.14
0.32	230.96	13.063	871.427	0.551
1.207	248.896	13.055	871.155	1.597
1.207	260.17	13.05	871.198	1.876
1.181	278.139	13.049	871.183	2.286
1.587	286.06	13.041	871.212	2.517
2.276	285.639	13.033	871.126	2.569
2.559	270.154	13.028	870.998	2.466
2.507	255.069	13.024	870.83	2.696
3.066	257.143	13.015	870.928	3.509
3.167	258.556	13.009	871.069	3.076
3.117	261.388	13.002	871.041	3.051
2.762	255.808	12.995	871.069	3.001
2.66	258.756	12.99	870.984	2.72
2.914	256.158	12.988	871.012	3.178
2.914	257.211	12.983	871.013	3.153
3.066	234.932	12.988	870.76	3.076
2.737	233.972	13.011	870.872	2.568
3.909	233.637	13.04	871.226	3.203
3.524	227.06	13.073	871.269	3.178
3.32	223.83	13.108	871.526	3.152
3.55	229.715	13.153	871.708	3.203
3.652	220.988	13.193	871.834	3.483
3.806	239.52	13.233	872.019	3.765
3.448	237.275	13.274	872.091	3.508
3.117	243.158	13.321	872.263	3.127
2.939	233.413	13.375	872.431	3.33
2.736	233.379	13.429	872.558	2.695
2.02	236.759	13.557	872.544	2.235
3.117	252.075	13.725	872.6	3.127
3.397	252.345	13.906	872.488	3.229
3.55	257.223	14.363	872.362	3.406
3.449	260.382	14.918	872.32	3.484
4.215	266.84	14.908	871.99	3.97
4.29	269.87	14.895	871.962	4.376
4.265	266.36	14.889	871.694	4.174
4.596	261.902	14.848	871.75	4.554
4.442	261.003	14.84	871.596	4.682
4.749	260.359	14.83	871.511	5.037
5.382	268.56	14.827	871.455	5.24
5.128	267.683	14.642	871.298	5.419
5.663	265.706	14.477	871.184	5.521
5.179	260.651	14.48	871.098	5.088
4.824	260.382	14.476	871.126	5.012
5.079	255.737	14.474	871.041	4.809
5.001	257.527	14.51	870.886	5.088
4.57	259.539	14.511	870.788	4.58
4.367	256.895	14.521	870.69	4.352
4.214	260.23	14.531	870.591	4.148
3.908	261.341	14.561	870.462	4.147
4.137	265.484	14.575	870.419	4.326
3.806	262.617	14.591	870.219	4.047
4.672	270.316	14.618	870.135	4.631
3.499	278.808	14.047	870.05	3.304
3.319	278.283	13.768	869.854	3.381
2.939	278.518	13.616	869.698	2.797
3.041	281.979	13.512	869.612	2.873
3.244	288.567	13.447	869.712	2.873
[truncated: 977 more rows]
