# Supplementary material for: Short-term wind speed prediction of wind farm based on TSO-VMD-BiLSTM
Source: PeerJ Comput Sci. 2024 May 21;10:e2032. doi: 10.7717/peerj-cs.2032 (PMC11157613; doi:10.7717/peerj-cs.2032)
Supplement: Supplemental Information 2 [file peerj-cs-10-2032-s002.zip › The raw data in Figures 5 and 6/The raw data of example 2.xlsx]

## Sheet: Sheet1
Wind speed of wind measurement tower (m/s)	Direction(°)	Temperature(°C)	Pressure(hPa)	Wheel hub height wind speed (m/s)
5.635	39.442	13.191	862.898	6.693
5.814	39.779	13.184	862.712	5.088
4.114	87.352	13.181	862.798	3.483
2.939	150.777	13.181	862.827	3
6.428	155.855	13.177	862.741	7.508
9.484	144.647	13.17	862.612	10.436
11.496	146.554	13.162	862.784	12.651
13.761	150.777	13.155	862.855	15.556
14.297	153.832	13.15	862.898	15.887
14.348	152.86	13.134	862.869	15.963
13.176	153.773	13.139	862.898	14.51
14.016	154.848	13.129	862.626	15.326
13.737	156.721	13.124	862.599	15.148
13.38	159.845	13.119	862.712	14.97
12.514	157.143	13.115	862.769	14.18
12.718	154.147	13.111	862.827	14.409
13.507	150.556	13.104	862.954	14.842
12.896	149.865	13.101	862.997	14.205
12.998	149.467	13.099	862.869	14.817
11.624	147.175	13.099	862.941	12.729
12.565	146.04	13.095	862.898	14.485
12.286	149.127	13.087	862.955	13.517
12.235	146.729	13.087	862.955	13.263
12.158	148.144	13.086	862.911	13.441
11.14	148.145	13.083	862.969	12.372
9.993	146.717	13.081	863.082	11.226
4.697	65.988	13.075	863.605	5.013
7.6	116.11	13.077	863.762	8.017
5.893	85.586	13.087	863.932	6.388
5.536	78.04	13.119	863.819	5.165
6.963	64.361	13.167	863.876	5.367
7.14	70.001	13.212	864.312	5.928
6.785	66.139	13.258	864.612	7.279
7.447	62.91	13.317	864.922	6.668
4.799	69.977	13.397	865.533	5.953
6.682	65.94	13.468	865.632	6.004
6.734	55.984	13.564	865.884	5.673
4.901	56.346	13.719	866.184	4.682
6.428	48.777	14.053	866.411	5.827
6.148	39.23	14.026	866.552	5.825
6.223	35.358	14	866.58	5.877
5.79	39.792	14.018	866.622	5.519
6.225	39.019	14.013	866.721	5.902
5.841	36.082	13.973	866.933	5.698
4.722	34.679	13.958	867.218	4.656
5.918	49.888	13.919	867.105	5.75
7.397	39.44	13.92	866.976	7.507
6.071	34.667	13.916	866.991	6.234
6.53	21.984	13.913	866.962	6.463
3.907	33.17	13.875	867.19	4.019
3.066	102.151	13.859	867.162	2.873
3.142	303.883	13.83	867.219	2.872
3.346	88.908	13.822	867.219	3.127
2.353	117.163	13.739	867.233	2.234
1.92	290.099	13.693	867.205	1.801
1.462	160.312	13.685	867.205	1.52
3.168	99.52	13.676	866.919	2.695
3.602	125.845	13.673	866.749	3.535
0.903	185.373	13.675	866.706	0.474
3.423	269.567	13.632	866.762	3.332
4.34	296.571	13.594	866.383	4.63
4.672	278.575	13.647	866.055	4.656
2.022	261.644	13.667	865.828	2.056
2.659	274.667	13.655	865.702	1.444
4.544	302.678	13.659	865.548	4.351
2.352	62.956	13.65	865.234	2.312
3.296	42.366	13.709	865.176	2.923
3.984	311.218	13.756	864.894	3.408
4.696	330.148	13.763	864.669	4.375
5.307	318.004	13.817	864.312	5.215
3.653	190.803	13.857	864.326	3.23
4.773	340.853	13.861	864.241	5.038
5.969	345.265	13.859	864.241	5.954
5.74	234.35	13.86	864.156	5.393
4.621	335.134	13.859	864.114	4.504
5.255	330.148	13.858	864.114	5.417
4.671	213.465	13.856	864.058	4.274
4.416	13.197	13.861	864.283	4.579
14.552	24.418	13.806	863.833	14.869
14.424	27.658	13.705	863.776	14.358
14.323	30.712	13.592	863.748	14.919
12.872	29.191	13.504	863.818	13.542
12.26	34.187	13.426	863.861	12.805
13.201	28.56	13.369	863.918	13.797
11.7	30.606	13.332	864.143	12.524
12.21	34.187	13.311	864.44	12.627
11.47	33.531	13.296	864.753	11.735
13.89	36.387	13.284	864.725	14.537
14.884	36.352	13.272	864.894	15.759
13.889	40.588	13.262	865.176	15.046
13.303	46.706	13.251	865.134	14.359
11.7	50.076	13.247	865.334	12.27
13.201	51.199	13.235	865.262	14.179
11.724	52.72	13.231	865.533	12.55
11.394	59.962	13.229	865.744	12.245
11.114	66.889	13.214	865.87	11.711
10.502	72.352	13.211	866.04	11.201
8.287	73.089	13.207	866.169	8.96
9.127	80.869	13.197	866.354	9.875
10.834	77.512	13.192	866.241	11.609
11.701	78.752	13.187	866.127	12.626
13.202	77.196	13.173	865.969	14.103
12.26	83.526	13.165	866.169	13.339
11.522	82.929	13.149	866.127	12.22
10.936	84.439	13.115	866.012	11.94
11.421	93.154	13.095	865.955	12.22
11.727	91.354	13.099	866.069	12.626
12.794	87.89	13.098	865.73	13.747
12.616	87.598	13.096	865.548	13.746
12.234	86.579	13.094	865.716	13.187
12.795	87.376	13.094	865.233	13.593
12.692	89.913	13.089	865.291	13.848
12.261	89.352	13.09	865.377	13.212
12.693	89.715	13.089	865.305	13.72
11.752	88.453	13.089	865.42	12.754
11.778	89.575	13.08	865.433	12.88
11.803	86.241	13.079	865.505	12.652
11.752	86.814	13.075	865.491	12.702
11.751	89.481	13.069	865.533	12.703
11.726	90.195	13.069	865.576	12.677
11.956	90.99	13.065	865.548	12.881
11.599	93.307	13.064	865.701	12.626
11.854	94.255	13.06	865.716	12.804
11.625	94.676	13.06	865.928	12.677
12.108	97.052	13.078	865.871	12.956
11.853	94.465	13.111	865.927	13.032
12.26	91.353	13.168	866.112	13.415
12.158	94.442	13.223	866.411	13.211
11.955	97.578	13.287	866.496	12.677
12.667	95.635	13.376	866.594	13.263
12.387	94.583	13.486	866.876	12.957
13.608	91.435	13.615	867.062	13.568
13.226	93.575	13.728	867.091	13.593
13.609	94.301	13.886	867.105	13.899
13.559	94.946	14.067	867.275	13.594
13.762	88.92	14.15	867.444	13.976
13.304	90.008	14.143	867.388	13.593
13.915	88.546	14.107	867.416	14.129
13.915	83.502	14.105	867.556	14.128
13.38	92.934	14.097	867.741	14.001
12.846	89.891	14.058	867.941	13.237
12.871	87.504	14.048	867.955	13.059
12.235	85.268	14.045	867.826	12.55
12.082	90.042	14.063	867.769	11.992
11.649	87.586	14.054	867.769	11.735
10.68	93.728	14.015	867.898	10.945
9.993	77.16	14.007	868.097	10.079
9.178	84.953	13.967	868.14	9.544
8.313	84.989	13.952	868.14	8.146
8.085	86.883	13.889	868.167	8.248
8.338	76.051	13.879	868.154	8.348
8.134	77.583	13.868	868.041	8.297
9.305	63.367	13.852	867.898	9.162
7.116	61.998	13.831	867.97	6.973
8.389	74.388	13.847	867.898	8.146
6.887	76.658	13.815	867.769	7.024
5.995	42.985	13.801	867.755	6.029
4.722	70.211	13.772	867.74	4.681
5.842	67.322	13.764	867.74	5.445
2.888	56.066	13.756	867.74	2.77
5.153	86.299	13.739	867.416	5.063
4.748	88.428	13.731	867.472	4.707
2.048	167.695	13.735	867.43	1.724
3.679	66.245	13.748	867.331	3.689
3.703	119.679	13.774	866.905	3.483
3.041	123.785	13.791	866.678	2.77
1.972	105.369	13.791	866.664	1.393
3.118	83.396	13.798	866.762	2.542
2.355	289.771	13.792	866.748	2.694
3.296	320.321	13.802	866.72	3.128
3.882	325.843	13.842	866.58	3.713
2.965	325.446	13.869	866.58	2.847
4.773	291.691	13.899	866.454	4.986
6.938	301.39	13.937	866.27	6.972
4.697	287.701	13.938	866.384	4.961
5.257	318.6	13.918	866.312	5.14
5.435	325.656	13.929	866.397	5.852
6.096	329.61	13.698	866.482	6.132
5.968	333.004	13.552	866.594	6.004
7.142	326.779	13.452	866.777	6.871
5.969	324.695	13.395	867.048	5.75
10.452	56.113	13.353	866.962	10.717
8.517	60.992	13.324	867.233	9.111
7.729	61.284	13.307	867.416	8.273
9.457	65.097	13.29	867.472	10.079
9.431	70.011	13.28	867.5	9.951
9.05	68.233	13.269	867.556	10.054
8.542	73.768	13.261	867.598	9.442
8.72	77.828	13.253	867.514	9.594
8.416	80.601	13.242	867.584	9.722
8.999	86.932	13.23	867.346	10.156
9.482	85.082	13.219	867.318	10.538
10.223	85.855	13.208	867.162	11.124
9.814	89.913	13.197	867.005	10.869
9.201	90.616	13.19	867.148	9.977
9.712	88.651	13.175	867.005	10.869
10.07	90.746	13.17	867.134	11.022
11.497	94.419	13.163	866.891	12.601
12.185	96.84	13.155	866.934	12.93
11.038	96.794	13.149	866.948	12.093
9.84	89.775	13.14	867.019	10.922
9.992	94.781	13.127	867.105	11.021
10.299	96.419	13.12	866.991	11.43
11.319	94.91	13.118	866.805	12.246
10.961	92.441	13.109	866.72	11.635
9.584	89.002	13.102	866.976	10.615
10.349	86.837	13.099	866.734	11.047
11.343	93.435	13.093	866.552	12.093
11.369	95.284	13.091	866.608	12.347
11.344	97.121	13.085	866.608	12.373
11.472	96.021	13.08	866.552	12.499
10.707	97.379	13.079	866.876	11.915
10.808	87.398	13.075	866.905	11.94
11.471	89.364	13.072	866.608	12.651
10.477	87.669	13.068	866.905	11.609
10.12	90.054	13.067	866.89	11.354
11.598	93.366	13.062	866.806	12.753
11.599	97.999	13.061	866.891	12.677
10.605	95.145	13.058	867.019	11.66
9.942	95.787	13.061	867.332	11.073
10.553	96.279	13.079	867.514	11.661
10.707	95.519	13.113	867.556	11.839
10.961	92.885	13.171	867.798	11.837
10.63	92.289	13.237	867.941	11.609
11.955	87.703	13.313	867.769	12.753
11.853	90.008	13.411	868.098	12.474
12.032	86.803	13.55	868.125	12.169
12.693	87.024	13.661	868.308	12.881
12.132	83.807	13.725	868.505	12.193
12.617	86.896	13.823	868.662	12.626
12.744	86.521	13.905	868.791	13.11
13.354	81.022	13.978	868.946	13.645
13.226	82.8	14.035	869.074	13.364
13.201	82.473	14.087	869.172	13.594
13.482	67.836	14.048	869.257	13.569
12.947	78.635	14.043	869.598	13.11
12.338	73.826	14	869.57	12.627
13.175	78.237	13.992	869.67	13.287
12.158	76.752	14.005	869.641	12.398
11.445	75.487	13.949	869.612	11.327
12.234	76.085	13.946	869.555	12.117
10.961	79.817	13.935	869.469	10.895
11.063	82.075	13.93	869.37	11.403
9.661	74.084	13.931	869.328	9.646
9.917	86.522	13.924	869.158	10.208
9.204	70.54	13.889	868.918	9.418
9.101	80.542	13.882	868.805	8.806
9.153	73.101	13.859	868.619	9.213
8.185	81.302	13.833	868.576	8.247
9.356	77.02	13.826	868.35	9.061
8.923	62.162	13.826	868.182	9.237
6.835	82.321	13.793	868.28	6.54
8.745	74.272	13.782	868.083	8.425
7.295	78.144	13.777	867.898	7.203
6.937	69.65	13.74	867.855	7.024
6.378	97.098	13.737	867.641	6.592
7.167	73.896	13.729	867.346	7.457
7.523	77.009	13.74	867.062	7.634
6.352	65.028	13.744	866.805	6.006
8.211	65.823	13.765	866.678	8.271
6.504	81.807	13.74	866.594	6.922
9.357	77.805	13.798	866.341	9.188
7.625	75.16	13.829	866.241	7.763
8.72	64.046	13.824	865.941	8.934
10.401	63.367	13.823	865.744	10.589
10.629	58.639	13.834	865.73	10.691
10.298	65.285	13.852	865.871	10.385
10.655	62.197	13.888	865.66	11.2
10.681	64.092	13.929	865.618	10.563
10.91	62.044	13.939	865.533	11.303
10.809	62.021	13.905	865.505	11.304
11.726	65.8	13.842	865.477	11.635
10.783	63.378	13.682	865.604	11.278
11.038	58.231	13.583	865.688	11.455
11.954	58.897	13.477	865.744	12.651
11.14	59.178	13.403	865.927	11.812
10.707	65.647	13.363	865.941	11.966
11.446	63.928	13.325	865.983	12.499
11.012	66.748	13.308	866.112	12.093
11.726	68.164	13.291	866.069	12.981
10.834	71.182	13.279	866.255	12.296
10.987	74.048	13.271	866.594	12.474
10.783	79.209	13.263	866.608	12.677
11.981	76.4	13.255	866.468	13.977
11.292	75.746	13.25	866.58	13.567
10.63	76.167	13.245	866.608	12.575
10.044	80.004	13.235	866.706	12.017
10.044	77.419	13.229	866.777	12.119
10.299	76.156	13.22	866.749	12.55
9.253	80.928	13.216	866.89	11.251
9.38	81.572	13.209	866.976	11.252
13.48	72.53	13.199	866.255	14.765
12.388	73.265	13.192	866.397	13.952
12.21	72.786	13.18	866.397	14.054
10.935	75.277	13.174	866.355	13.618
10.859	75.488	13.167	866.17	12.854
11.829	76.109	13.156	865.998	13.747
11.292	74.762	13.137	865.885	13.134
11.395	73.757	13.125	865.716	13.26
11.165	74.926	13.121	865.688	12.601
10.656	82.777	13.105	865.618	12.474
10.732	82.508	13.1	865.688	12.373
10.63	85.234	13.099	865.814	12.143
11.191	85.514	13.093	865.772	12.905
10.528	83.514	13.087	865.786	12.271
11.675	79.793	13.081	865.674	13.238
11.624	79.782	13.081	865.688	12.982
10.885	84.485	13.079	865.955	12.575
11.063	85.784	13.075	865.772	12.651
11.012	85.843	13.07	865.8	13.007
11.574	87.48	13.069	865.983	13.184
12.159	89.036	13.07	865.998	13.44
11.777	88.253	13.063	866.341	13.313
11.878	89.622	13.061	866.298	13.186
9.433	90.405	13.061	866.749	10.996
10.12	91.272	13.066	866.919	11.354
11.904	89.048	13.087	866.876	13.007
11.088	88.826	13.121	867.176	12.55
10.503	92.535	13.174	867.57	11.761
12.312	91.949	13.194	867.641	13.516
13.252	91.155	13.272	867.613	14.001
14.654	87.995	13.391	867.698	15.988
12.566	88.159	13.541	868.082	13.798
12.819	79.7	13.715	868.534	13.543
12.184	75.138	13.853	868.947	12.448
13.814	75.851	14.023	869.032	14.18
13.787	76.283	14.015	869.173	14.333
15.087	78.05	14.014	869.045	15.352
13.329	78.962	14.02	869.285	14.002
14.552	71.955	13.977	869.426	14.665
14.984	74.306	13.969	869.754	14.842
14.883	73.218	13.969	869.895	15.02
14.884	74.786	13.945	869.853	15.251
15.265	76.249	13.917	869.938	15.3
15.036	67.485	13.915	869.868	14.945
14.348	70.597	13.914	869.853	14.384
13.661	73.113	13.877	870.008	14.18
14.526	62.841	13.869	869.796	14.995
13.305	63.355	13.865	869.895	13.416
13.889	66.62	13.857	869.669	14.001
13.941	67.274	13.849	869.684	13.925
13.482	75.803	13.819	869.811	13.57
13.432	70.772	13.774	869.626	13.544
12.769	65.086	13.772	869.526	13.009
14.144	70.141	13.77	869.441	14.205
13.635	71.335	13.75	869.328	13.848
11.904	72.457	13.786	869.385	12.321
13.482	71.989	13.811	869.102	13.492
13.507	67.649	13.782	868.975	13.823
11.98	76.891	13.823	869.031	12.118
12.565	70.21	13.819	868.875	13.11
10.731	68.223	13.825	868.805	11.022
10.884	73.815	13.829	868.891	10.971
12.489	70.305	13.833	868.634	12.754
13.66	52.895	13.834	868.266	14.18
14.017	59.88	13.816	868.224	14.613
14.246	61.132	13.841	868.153	14.639
14.476	56.299	13.846	868.111	14.689
13.584	52.426	13.855	868.04	13.798
14.806	55.481	13.845	868.012	14.868
14.374	49.642	13.841	868.097	14.715
14.602	49.642	13.877	868.054	14.664
14.476	50.672	13.922	868.168	14.944
14.323	48.168	13.917	868.139	14.893
13.865	49.653	13.925	868.238	14.155
14.043	47.127	13.936	868.168	14.842
14.042	45.337	13.939	868.308	14.74
14.196	49.093	13.928	868.279	14.893
13.636	45.208	13.761	868.435	14.359
14.476	46.109	13.63	868.435	15.377
15.393	44.835	13.516	868.449	16.497
14.45	43.758	13.43	868.705	15.607
13.201	50.052	13.378	868.791	14.282
13.176	50.788	13.335	868.933	14.179
13.914	51.164	13.315	869.088	14.868
13.532	52.205	13.3	869.299	14.868
14.526	52.849	13.289	869.327	15.988
14.756	57.001	13.277	869.441	16.014
14.221	55.891	13.269	869.469	15.989
15.163	58.933	13.259	869.483	16.65
14.883	59.318	13.252	869.569	16.192
13.634	64.489	13.249	869.811	14.792
15.163	65.029	13.241	869.825	15.887
16.359	58.453	13.233	869.712	17.364
14.475	62.63	13.227	870.106	15.275
13.788	64.736	13.217	870.306	14.103
13.609	64	13.21	870.376	14.588
13.685	66.011	13.199	870.276	14.638
14.449	56.335	13.181	870.106	15.53
13.151	63.426	13.179	870.277	14.129
12.184	76.32	13.173	870.534	13.058
14.017	70.224	13.153	870.192	14.843
14.602	71.592	13.143	869.811	15.861
14.985	78.425	13.15	869.698	16.09
16.462	77.044	13.133	869.342	17.567
15.851	78.004	13.124	869.555	16.854
16.539	77.161	13.125	869.37	17.948
16.283	78.014	13.115	869.37	17.439
16.742	75.113	13.111	869.2	17.871
15.571	75.137	13.107	869.427	16.777
15.953	72.551	13.099	869.356	17.566
17.073	71.638	13.1	869.172	18.484
16.054	73.359	13.094	869.398	17.082
15.444	73.218	13.091	869.412	16.319
15.851	70.375	13.08	869.313	16.955
17.277	68.164	13.078	869.088	18.51
16.742	65.753	13.065	869.13	17.949
19.594	64.9	13.063	869.073	20.419
18.881	60.712	13.057	868.833	20.394
19.62	61.214	13.041	868.96	20.878
20.638	59.95	13.029	868.776	21.437
19.467	58.558	13.04	869.158	20.98
19.212	60.945	13.056	869.342	20.394
18.526	59.155	13.083	869.683	20.215
19.136	60.489	13.119	869.783	20.368
18.855	56.828	13.202	870.135	19.273
17.048	58.091	13.341	870.76	18.076
18.525	57.961	13.507	870.759	19.146
19.467	58.581	13.712	870.872	19.936
22.243	57.506	13.896	870.278	22.304
21.021	62.933	14.041	870.406	21.743
21.784	61.554	14.224	870.717	22.178
20.028	60.349	14.225	871.311	20.572
20.179	61.366	14.191	871.44	20.139
19.06	59.423	14.169	871.482	19.426
19.008	57.33	14.165	871.623	19.223
18.55	60.009	14.118	871.679	18.993
19.11	54.311	14.123	871.68	19.299
18.957	54.09	14.115	871.722	19.656
19.238	52.299	14.117	871.454	19.63
18.627	53.176	14.117	871.412	18.917
19.62	50.731	14.117	871.354	19.96
19.085	49.326	14.114	871.355	19.375
18.27	46.813	14.121	871.496	18.586
19.009	51.656	14.095	871.34	19.146
18.678	50.871	14.1	871.553	19.324
17.71	52.662	14.079	871.666	17.872
17.352	54.873	14.091	871.666	17.718
18.83	50.543	14.089	871.397	19.121
17.405	53.364	14.108	871.482	17.694
17.379	48.496	14.107	871.369	17.719
17.582	40.985	14.088	871.112	18.024
17.761	43.324	14.095	870.802	18.611
17.353	39.007	14.075	870.816	17.873
18.194	39.838	14.085	870.661	18.204
18.143	42.998	14.096	870.872	18.203
16.997	46.917	14.098	870.829	16.778
17.021	42.494	14.095	870.957	17.465
16.563	41.874	14.088	871.041	16.904
16.564	42.61	14.083	871.07	16.904
17.456	47.115	14.085	870.801	17.77
16.818	41.628	14.1	870.929	17.49
17.405	39.23	14.114	870.731	17.516
14.195	41.791	14.114	871.241	14.002
12.947	48.637	14.113	871.568	13.696
14.425	59.05	14.116	871.695	14.817
11.956	75.301	14.118	872.246	12.296
11.114	82.473	14.154	872.176	11.149
6.887	73.674	14.015	871.905	7.915
10.554	101.029	14.198	871.891	10.869
9.764	65.144	14.169	871.891	10.385
13.686	60.137	14.075	871.68	14.103
13.61	62.993	13.945	871.891	14.435
13.967	60.15	13.85	871.878	14.435
15.622	55.387	13.801	871.681	16.522
15.646	61.683	13.683	871.836	16.294
12.667	60.863	13.572	872.177	13.491
11.726	61.191	13.465	872.362	12.397
14.705	61.179	13.4	872.418	15.403
13.967	58.254	13.353	872.6	14.996
13.151	59.26	13.316	872.714	13.976
14.883	65.379	13.291	872.699	15.301
14.169	70.515	13.279	873.31	14.766
14.883	66.502	13.267	873.366	15.045
14.399	67.497	13.251	873.634	14.663
12.413	75.207	13.235	873.919	12.805
12.159	81.479	13.226	874.005	12.397
11.369	91.855	13.216	874.061	11.506
11.547	91.025	13.204	873.99	11.838
11.191	90.874	13.193	874.16	11.557
11.598	89.458	13.187	874.272	11.838
11.522	90.71	13.177	874.103	11.709
10.936	93.237	13.169	874.075	11.227
12.184	93.06	13.163	873.748	12.397
13.125	91.95	13.153	873.605	13.186
12.59	91.037	13.146	873.619	12.881
10.834	87.926	13.135	873.977	11.074
10.4	84.579	13.124	873.891	10.971
10.324	87.212	13.114	873.948	10.538
11.242	85.398	13.107	873.748	11.405
10.859	88.241	13.093	873.676	11.15
11.216	83.654	13.085	873.169	11.864
11.445	82.485	13.079	872.797	11.813
12.413	81.653	13.072	872.544	12.83
13.634	83.397	13.068	872.333	13.848
12.793	86.462	13.063	872.291	13.237
11.904	86.474	13.057	872.404	12.499
11.853	84.684	13.052	872.446	12.295
12.464	83.795	13.043	872.404	12.981
11.803	86.533	13.039	872.488	12.245
11.752	82.87	13.03	872.432	12.042
12.693	84.918	13.025	872.333	12.728
12.057	84.555	13.029	872.191	12.524
12.158	83.315	13.02	872.305	12.55
13.304	79.419	13.018	872.29	14
11.878	83.513	13.012	872.233	12.423
13.405	83.76	13.013	872.319	13.848
13.839	80.975	13.008	872.205	14.155
15.394	75.628	13.023	871.806	15.937
12.464	76.693	13.025	872.276	13.595
13.252	84.064	13.04	872.573	13.67
16.284	79.291	13.071	872.488	16.496
14.782	78.858	13.123	872.912	15.173
13.864	79.747	13.222	873.394	13.847
14.17	76.237	13.287	873.606	14.689
13.889	73.955	13.319	873.606	14.232
13.837	67.695	13.405	873.548	13.644
13.126	69.662	13.513	873.748	13.441
12.565	66.701	13.665	873.805	13.135
13.227	66.992	13.875	873.834	13.517
12.439	71.358	14.165	874.075	12.856
13.329	63.542	14.327	874.019	13.645
12.591	65.227	14.318	874.216	13.034
12.412	61.541	14.285	874.286	12.829
14.169	60.91	14.287	874.216	14.409
13.584	63.694	14.269	874.244	13.823
15.01	58.021	14.247	873.89	15.301
13.202	66.619	14.231	874.033	13.492
13.991	62.921	14.227	873.905	14.358
14.323	64.279	14.229	873.891	14.664
14.858	66.83	14.232	873.962	15.174
14.909	72.013	14.245	873.819	15.046
14.348	74.541	14.226	873.593	14.74
14.756	73.873	14.153	873.436	15.276
16.615	70.539	14.133	873.069	16.421
14.552	70.855	14.125	873.182	14.918
15.29	71.288	14.148	873.012	15.276
14.755	75.628	14.166	873.112	15.173
13.966	74.026	14.225	872.969	14.46
13.991	72.376	14.254	872.742	14.587
13.278	66.221	14.247	872.657	13.925
15.011	58.91	14.248	872.53	15.274
15.341	52.638	14.211	872.431	15.453
16.665	58.886	14.203	872.191	16.827
17.71	56.171	14.198	872.063	17.975
16.309	56.791	14.223	871.963	16.802
17.531	51.503	14.25	872.034	17.541
16.03	54.265	14.26	871.877	16.014
15.061	51.714	14.274	871.849	15.709
15.546	56.137	14.256	871.764	16.268
14.781	59.716	14.276	871.821	15.2
14.171	61.413	14.239	871.877	15.174
15.164	59.926	14.275	871.92	15.096
15.801	59.447	14.273	871.878	15.631
15.646	61.389	14.265	872.02	15.785
15.035	59.459	14.237	872.005	15.249
15.037	58.604	14.073	871.821	15.378
14.705	58.066	13.944	871.736	14.715
13.941	53.843	13.888	871.624	14.23
14.705	52.357	13.799	871.482	14.97
14.322	49.513	13.691	871.581	14.459
12.973	49.924	13.597	871.498	13.747
11.42	52.637	13.494	871.849	11.787
12.107	57.704	13.413	871.919	12.32
11.37	56.276	13.341	872.191	11.685
10.885	56.581	13.302	872.544	11.174
11.013	59.657	13.275	872.741	11.124
9.737	64.536	13.253	873.098	10.283
10.12	65.941	13.24	873.226	10.539
9.687	62.431	13.229	873.282	10.385
9.457	68.855	13.216	873.268	9.825
9.204	67.683	13.207	873.083	10.003
10.477	61.963	13.196	872.685	11.506
10.553	62.91	13.181	872.614	11.508
10.146	67.707	13.176	872.67	10.921
9.1	67.976	13.169	872.755	10.207
7.958	72.656	13.157	872.869	8.755
8.109	70.914	13.147	872.812	8.984
8.416	72.539	13.129	872.769	9.415
8.339	81.268	13.118	872.755	9.161
8.466	87.024	13.107	872.783	9.135
8.796	90.511	13.101	872.741	9.264
8.262	91.833	13.093	872.488	9.009
8.288	95.365	13.087	872.291	8.958
8.289	99.578	13.079	872.305	8.958
8.338	97.238	13.073	872.162	9.161
8.745	97.343	13.069	871.891	9.29
9.636	95.963	13.059	871.624	9.952
9.38	95.015	13.051	871.427	9.952
8.644	93.026	13.047	871.298	9.543
9.814	91.668	13.041	871.341	10.69
10.706	86.79	13.034	871.04	11.482
12.057	84.497	13.029	870.703	12.753
11.421	85.175	13.028	870.69	12.296
9.891	93.12	13.022	870.971	10.817
9.152	96.899	13.021	871.041	9.926
7.982	99.017	13.021	871.041	8.731
9.993	93.459	13.016	870.76	10.919
9.916	96.233	13.013	870.816	10.488
10.273	96.104	13.013	870.661	11.098
8.492	99.087	13.009	870.844	9.212
8.059	95.881	13.009	870.97	8.629
7.856	101.556	13.013	870.942	8.654
7.55	103.171	13.017	870.816	8.4
7.243	98.993	13.029	870.928	8.197
7.09	96.571	13.047	871.04	8.095
7.295	98.104	13.091	871.126	8.094
7.83	98.046	13.179	871.055	8.399
7.702	96.15	13.277	871.341	8.018
7.956	95.098	13.423	871.596	8.35
8.059	95.027	13.594	871.89	8.222
7.906	92.289	13.771	872.048	8.044
9.483	90.488	13.907	872.133	9.416
8.872	87.434	14.033	872.191	9.137
8.898	86.45	14.13	872.305	9.265
8.847	78.354	14.251	872.333	9.112
9.255	67.802	14.232	872.347	9.442
9.484	73.229	14.166	872.755	9.391
8.975	73.148	14.133	873.012	9.187
8.466	74.142	14.128	873.141	8.806
8.974	75.955	14.115	872.841	9.061
8.11	89.574	14.107	872.826	8.094
5.995	81.314	14.116	872.898	6.132
7.803	74.692	14.117	872.812	8.17
7.065	75.161	14.112	872.712	6.973
8.059	71.358	14.115	872.684	7.84
6.224	86.346	14.107	872.53	6.591
7.65	76.529	14.105	872.347	7.738
6.58	81.606	14.056	872.262	6.743
7.295	85.176	14.051	872.432	7.355
5.333	87.434	14.013	872.432	5.699
4.62	99.298	13.974	872.319	4.527
4.341	63.963	13.986	872.277	4.936
5.842	73.312	13.963	872.432	5.774
5.13	75.909	13.899	872.445	5.191
5.333	98.958	13.993	872.629	5.444
5.665	88.943	14.047	871.977	5.775
5.664	73.487	14.083	871.666	5.649
5.052	68.257	14.119	871.412	5.392
5.866	53.913	14.118	871.298	5.774
5.255	81.596	14.115	871.241	5.367
4.748	75.196	14.121	871.241	4.961
3.729	82.718	14.122	871.298	4.046
2.454	75.277	14.119	871.226	2.566
5.51	81.209	14.155	871.112	5.673
4.035	81.139	14.149	871.241	4.274
5.688	79.946	14.145	871.212	5.774
4.393	82.648	14.148	871.384	4.504
4.748	97.987	14.149	871.398	4.707
3.397	86.626	14.152	871.498	3.485
6.275	51.304	14.081	871.511	6.106
7.677	46.729	14.148	871.398	7.738
7.525	47.349	14.147	871.398	7.433
6.249	50.24	14.151	871.483	6.158
6.453	55.996	13.958	871.526	6.438
6.835	58.92	13.899	871.484	6.973
6.709	59.54	13.97	871.512	6.641
6.962	61.577	13.853	871.483	7.125
6.249	64.15	13.697	871.554	6.87
6.121	77.746	13.566	871.624	6.311
6.404	80.378	13.464	871.539	6.82
5.737	83.33	13.402	871.61	6.389
5.635	85.385	13.349	871.652	5.85
5.331	92.298	13.311	871.694	5.927
5.179	96.607	13.291	871.792	6.055
5.866	62.77	13.271	871.848	6.055
6.835	57.482	13.259	871.905	7.048
6.734	68.808	13.249	871.905	6.363
5.737	74.403	13.239	871.806	6.106
5.664	74.118	13.233	871.792	6.209
5.077	72.516	13.227	871.778	5.722
5.153	76.774	13.219	871.526	5.493
5.052	63.238	13.21	871.553	6.081
5.637	53.503	13.199	871.398	5.952
6.709	29.74	13.191	871.355	7.61
7.141	45.7	13.188	871.169	7.253
5.561	51.269	13.178	871.126	6.081
5.765	66.982	13.173	870.956	5.979
5.077	70.375	13.169	870.956	5.239
4.596	73.183	13.161	870.929	4.986
4.417	80.016	13.153	871.013	5.113
5.816	52.463	13.148	870.9	6.082
5.639	64.384	13.136	870.619	5.648
5.763	43.009	13.123	870.605	5.952
5.002	44.788	13.117	870.577	5.443
5.027	51.057	13.112	870.505	5.163
5.381	63.003	13.101	870.348	5.672
5.686	60.044	13.099	870.247	5.773
5.331	57.725	13.092	870.333	5.138
4.393	69.869	13.085	870.505	4.277
4.241	81.337	13.083	870.519	4.226
3.96	88.45	13.073	870.591	4.098
3.345	103.931	13.071	870.605	3.739
2.199	134.245	13.064	870.746	2.67
5.103	232.255	13.059	870.676	6.157
6.632	233.683	13.053	870.591	6.77
5.027	242.435	13.049	870.634	5.011
3.933	235.098	13.048	870.505	4.326
2.786	240.211	13.042	870.434	3.509
2.149	246.611	13.043	870.419	2.668
2.71	243.617	13.059	870.577	2.949
2.225	233.06	13.089	870.605	2.004
3.398	213.546	13.119	870.774	3.944
2.838	212.857	13.177	870.662	3.382
3.473	207.591	13.242	870.816	3.714
2.123	202.162	13.367	870.999	2.133
1.333	189.88	13.518	871.355	1.598
2.377	181.606	13.712	871.455	2.797
3.219	181.792	13.943	871.708	3.459
5.867	170.257	14.154	871.638	5.979
4.52	158.932	14.311	871.68	4.783
5.408	163.11	14.685	871.568	5.392
5.867	162.127	15.01	871.582	5.8
5.917	160.325	15.002	871.652	6.132
6.275	164.407	14.961	871.708	6.081
5.027	164.197	14.923	871.848	5.088
4.264	151.151	14.921	871.933	4.555
4.086	149.853	14.881	872.133	4.452
4.976	139.451	14.877	872.162	4.859
2.99	111.325	14.803	872.46	3.28
3.474	107.475	14.502	872.699	3.611
2.531	135.859	14.035	872.713	1.725
5.002	153.152	13.984	872.488	5.011
5.154	139.019	14.039	872.134	5.342
3.372	154.123	14.017	871.722	3.663
4.214	140.761	14.002	871.863	4.326
4.111	160.593	14.033	871.82	4.706
3.449	130.724	14.007	871.638	3.637
4.186	139.791	13.991	871.483	3.992
9.203	124.886	13.928	871.027	9.264
7.166	122.03	13.921	871.112	7.481
12.159	80.028	13.983	870.746	12.169
12.133	65.205	14.017	870.76	11.788
11.318	49.842	13.959	870.562	11.735
9.457	54.615	14.043	870.577	9.341
7.93	72.177	14.003	870.689	7.789
6.504	37.03	14.007	870.76	6.667
4.416	100.513	14.012	870.633	4.452
3.475	59.389	13.984	870.448	3.561
6.021	36.749	14.053	870.376	5.52
7.269	27.225	14.119	870.05	7.33
8.263	28.688	14.127	869.74	8.044
9.279	31.94	14.136	869.526	9.086
8.897	28.687	14.132	869.355	8.705
7.575	33.18	14.14	869.383	7.586
7.524	42.424	14.163	869.383	7.585
6.301	50.099	14.177	869.327	6.055
5.077	51.164	14.17	869.37	5.037
3.27	51.467	14.181	869.455	3.305
2.812	63.484	14.138	869.797	2.822
1.435	133.32	14.14	869.896	1.163
0.396	148.937	14.127	869.938	0.32
1.183	116.272	13.905	870.191	1.571
6.658	31.203	13.741	870.12	6.846
6.199	53.328	13.614	870.148	6.158
5.331	49.245	13.499	870.19	5.493
6.505	135.894	13.42	870.619	6.82
9.178	8.4	13.355	870.462	9.595
6.224	73.37	13.307	870.647	5.979
5.281	337.075	13.284	870.704	5.572
3.984	309.557	13.259	870.662	4.096
4.037	272.725	13.249	870.491	4.453
4.137	257.375	13.244	870.305	4.351
4.596	260.558	13.237	870.149	4.961
4.215	246.926	13.229	869.994	4.479
4.215	238.585	13.219	869.938	4.555
3.067	236.091	13.213	869.938	3.689
3.78	239.966	13.205	869.84	4.403
3.193	235.93	13.197	869.769	3.739
3.294	205.636	13.193	869.783	3.178
2.327	208.844	13.188	869.924	2.235
3.525	205.263	13.18	869.683	3.739
3.985	198.653	13.173	869.569	4.149
3.219	199.448	13.171	869.384	3.739
3.015	205.989	13.162	869.326	3.381
1.868	205.802	13.157	869.284	2.618
2.021	223.981	13.148	869.186	2.593
1.892	234.642	13.134	869.004	2.746
1.384	246.68	13.125	869.004	1.979
2.276	251.031	13.119	868.891	2.081
2.558	249.257	13.112	868.662	2.389
2.507	244.447	13.104	868.519	2.517
1.943	253.055	13.103	868.576	1.8
1.892	265.917	13.097	868.434	2.03
1.892	266.291	13.091	868.52	1.902
1.816	252.202	13.085	868.294	1.903
2.635	234.444	13.084	868.21	2.388
2.507	221.445	13.077	868.21	2.414
2.353	227.926	13.07	868.252	2.312
2.199	236.558	13.065	868.378	2.312
3.066	248.369	13.064	868.562	3.025
3.168	252.732	13.06	868.519	3.203
2.787	249.876	13.049	868.491	2.899
1.79	260.312	13.051	868.477	2.082
1.994	257.63	13.043	868.591	2.031
1.131	257.63	13.05	868.676	0.731
1.283	222.53	13.067	868.733	1.012
1.536	210.063	13.092	868.919	1.647
2.456	210.168	13.128	868.919	2.081
2.507	203.918	13.163	869.004	2.312
2.43	210.341	13.194	869.172	2.03
2.762	214.6	13.219	869.228	2.593
3.832	209.722	13.31	869.27	3.33
3.858	210.75	13.542	869.34	3.458
3.781	222.884	13.735	869.427	3.919
3.627	227.072	13.855	869.669	3.587
4.368	225.06	14.045	869.826	4.479
4.596	237.556	14.147	870.206	4.758
4.647	238.572	14.153	870.405	4.631
4.899	252.31	14.147	870.591	4.961
4.264	248.482	14.094	870.816	4.657
4.823	259.001	14.061	871.069	4.961
4.519	252.964	14.054	871.183	4.731
4.62	268.608	14.053	871.369	4.935
4.009	271.169	14.065	871.427	4.121
4.848	275.603	14.063	871.383	5.216
4.111	302.338	14.049	871.126	4.657
3.933	294.78	14.043	870.942	4.274
4.824	262.148	14.022	870.914	5.038
5.23	291.703	13.999	870.816	5.037
5.205	279.312	14.008	870.619	5.827
4.951	269.367	13.945	870.319	5.267
5.536	290.907	13.938	869.854	6.082
5.104	262.617	13.93	869.84	5.139
5.969	273.579	13.926	869.769	6.107
7.192	255.504	13.951	869.413	6.998
7.243	266.009	13.921	869.342	7.126
6.632	273.696	13.969	869.102	7.1
6.427	268.969	13.941	868.99	6.488
7.598	291.34	13.883	869.017	7.94
6.81	284.765	13.923	869.046	7.05
6.936	275.089	13.887	868.905	7.201
5.613	290.475	13.921	868.862	5.699
5.664	298.898	13.94	869.032	5.648
3.83	31.742	14.031	868.777	3.713
10.324	32.081	14.031	868.42	10.309
9	44.834	14.019	868.378	8.856
8.669	37.428	14.085	868.591	8.882
5.791	29.671	14.019	868.777	6.08
5.51	65.812	14.042	868.862	5.165
3.551	31.706	14.017	868.791	3.764
2.735	159.668	14.016	868.791	2.542
5.688	302.783	14.037	868.719	5.851
4.85	293.972	14.051	868.719	4.986
2.888	283.781	13.988	868.633	3.383
4.112	270.164	14.031	868.834	3.968
3.755	283.747	14.031	868.962	3.891
3.372	259.142	14.043	868.777	3.739
4.214	239.755	14.065	868.662	4.198
4.493	235.813	13.985	868.477	4.884
6.784	237.508	13.852	868.548	6.794
6.988	239.263	13.698	868.605	7.049
7.32	250.121	13.56	868.562	7.866
6.76	225.926	13.459	868.547	7.177
7.805	225.516	13.399	868.619	8.197
8.466	225.258	13.353	868.577	9.111
8.593	226.194	13.315	868.533	9.035
8.44	213.348	13.294	868.519	8.527
8.77	215.303	13.283	868.477	9.34
8.619	210.399	13.269	868.478	9.264
9.331	203.403	13.254	868.378	9.672
9.789	212.248	13.245	868.168	10.436
7.294	214.635	13.234	868.392	8.603
9.331	216.6	13.228	868.196	11.175
8.924	219.747	13.219	868.238	10.767
8.261	216.061	13.212	868.154	10.156
8.568	217.63	13.207	868.21	10.666
8.541	218.426	13.197	868.069	10.59
7.88	219.256	13.191	867.969	8.578
8.008	218.683	13.186	867.798	9.163
7.472	221.854	13.18	867.841	9.186
8.643	230.325	13.171	867.655	9.849
8.644	230.068	13.168	867.655	9.289
9.05	233.437	13.156	867.57	9.315
8.491	240.152	13.151	867.346	9.161
8.059	243.956	13.15	867.29	8.908
8.542	239.416	13.133	867.191	8.552
8.999	238.315	13.125	867.105	9.213
8.999	238.327	13.12	867.005	9.493
8.415	238.843	13.117	867.048	9.518
8.084	243.382	13.109	866.962	9.163
7.779	241.229	13.104	867.005	8.577
7.83	240.914	13.099	867.134	8.349
7.32	239.65	13.097	867.048	7.611
7.447	236.854	13.089	866.962	8.068
7.626	236.174	13.085	866.876	7.943
7.805	235.332	13.081	866.777	8.045
7.473	243.944	13.079	866.748	8.552
7.447	242.714	13.073	866.692	8.197
7.142	242.164	13.067	866.665	7.585
7.549	234.585	13.07	866.636	7.814
7.754	236.689	13.079	866.678	8.323
7.575	236.116	13.105	866.65	7.968
6.988	233.015	13.139	866.919	7.942
7.371	234.116	13.178	867.134	7.814
6.86	232.419	13.22	867.29	8.094
7.269	228.383	13.267	867.571	8.12
8.136	222.953	13.323	867.727	8.959
8.924	234.818	13.399	867.884	10.487
10.453	234.431	13.463	868.196	11.252
9.458	239.24	13.54	868.224	9.824
11.522	244.107	13.628	868.308	12.347
11.038	251.864	13.7	868.533	11.099
10.655	256.638	13.783	868.548	10.844
10.681	250.917	13.837	868.762	10.614
11.241	265.016	13.888	868.834	11.378
12.057	270.385	13.96	868.82	12.423
14.144	268.021	14.089	868.762	14.282
13.431	261.973	14.078	868.748	14.002
13.381	264.056	14.033	868.662	13.62
13.889	272.725	14.025	868.505	14.256
14.22	259.317	14.03	868.42	14.434
13.279	241.768	14.026	868.21	13.442
11.751	252.602	14.02	868.153	12.015
11.801	270.514	14.017	867.869	12.117
14.22	274.819	14.01	867.741	14.638
14.679	275.967	13.973	867.5	14.791
14.171	263.249	13.9	867.189	15.122
13.126	269.519	13.929	867.134	13.592
12.821	275.38	13.96	866.819	13.364
17.506	257.27	13.916	866.481	17.72
14.653	262.968	13.955	866.326	15.071
17.556	267.952	13.977	866.269	18.484
20.129	255.269	13.912	866.155	20.445
13.711	250.25	13.88	866.112	13.772
13.508	235.414	13.88	865.589	13.467
8.567	250.518	13.927	865.688	9.163
15.189	268.479	13.919	865.219	15.861
15.519	272.152	13.882	865.277	16.217
16.945	271.135	13.831	865.077	17.337
17.761	267.811	13.837	864.993	17.822
14.907	260.792	13.914	864.964	15.326
18.957	257.89	13.857	864.697	19.425
17.354	254.835	13.849	864.526	17.644
17.633	260.253	13.88	864.441	18.229
13.152	289.855	13.911	864.569	13.951
16.157	258.955	13.938	863.932	16.293
15.138	257.187	13.978	863.96	15.504
15.672	255.526	14.005	863.862	15.555
13.252	254.555	14.003	863.932	13.618
13.814	259.129	13.975	863.791	13.925
13.252	238.655	14.015	863.405	13.95
11.496	239.31	14.011	863.476	11.888
11.292	246.658	14.038	863.32	11.455
11.699	273.569	14.045	863.391	11.914
9.458	270.117	14.012	863.462	9.672
7.218	260.779	13.861	863.448	7.508
8.389	271.591	13.661	863.391	8.525
7.625	291.294	13.523	863.476	8.425
8.161	306.164	13.443	863.236	8.882
7.345	308.001	13.387	863.279	7.713
6.402	296.898	13.34	863.124	6.718
5.458	288.684	13.317	863.236	6.208
5.23	270.69	13.3	863.208	5.063
8.008	237.228	13.287	863.404	8.781
6.376	241.931	13.277	863.278	6.871
6.479	238.796	13.266	862.884	6.463
7.295	238.889	13.256	862.855	7.968
5.764	246.097	13.251	862.612	6.642
6.172	238.725	13.243	862.598	6.513
7.04	230.254	13.235	862.598	7.534
7.55	237.228	13.229	862.613	9.672
6.682	235.66	13.221	862.512	7.305
7.294	243.886	13.213	862.47	9.493
8.416	239.732	13.204	862.19	8.477
9.204	231.412	13.198	862.005	10.053
9.381	232.045	13.193	861.805	10.232
7.651	233.741	13.189	861.748	8.959
7.956	235.403	13.177	861.466	9.086
8.008	235.344	13.171	861.466	9.009
7.702	230.932	13.165	861.198	8.146
7.116	231.026	13.158	860.969	7.967
6.555	231.307	13.153	860.785	8.171
7.269	230.548	13.149	860.686	8.806
7.345	232.08	13.131	860.532	9.061
6.478	232.571	13.125	860.504	7.431
7.958	233.506	13.119	860.434	9.238
7.601	235.497	13.116	860.49	8.145
7.447	239.006	13.109	860.391	7.815
5.332	244.084	13.106	860.462	5.851
5.765	248.131	13.101	860.363	6.463
5.408	250.215	13.099	860.348	6.336
6.402	254.871	13.098	860.191	7.763
7.243	260.195	13.09	860.248	8.271
4.9	262.581	13.086	860.376	5.495
5.458	264.29	13.082	860.518	6.336
5.458	300.303	13.083	860.798	5.876
10.987	62.805	13.077	860.771	9.469
10.859	68.796	13.075	860.574	11.252
13.914	72.644	13.118	860.248	14.459
14.398	69.79	13.156	860.532	14.409
13.813	73.16	13.175	860.884	14.307
15.164	72.084	13.25	861.396	15.149
16.819	78.986	13.37	861.706	17.083
16.233	77.583	13.53	862.414	16.42
16.64	85.479	13.723	862.669	17.032
16.844	85.737	13.915	863.124	16.879
18.88	75.5	14.235	862.826	19.604
18.245	71.836	14.443	863.293	18.561
17.964	79.969	14.434	863.889	18.381
20.485	79.255	14.431	864.144	21.031
18.806	87.469	14.433	864.781	19.147
18.627	84.509	14.457	864.809	18.993
17.506	82.578	14.456	865.575	17.923
17.608	81.35	14.419	866.255	18.077
19.289	87.292	14.409	865.956	19.4
19.391	84.918	14.413	866.084	19.247
16.742	85.948	14.406	866.992	17.082
16.945	85.373	14.398	867.303	17.516
14.934	86.486	14.367	867.955	15.657
16.258	96.641	14.351	867.67	16.828
15.699	99.239	14.339	868.068	15.682
16.64	99.554	14.315	868.04	16.752
15.366	99.473	14.294	868.336	15.377
14.501	99.612	14.281	868.55	14.51
13.329	111.278	14.248	868.748	13.085
10.681	115.14	14.204	868.875	10.92
11.037	41.804	14.16	869.243	11.786
10.986	58.839	14.152	869.427	11.583
12.693	58.242	14.153	869.285	12.727
14.323	50.087	14.153	869.356	14.892
12.081	48.262	14.145	870.022	11.939
15.061	54.019	14.139	869.627	15.148
14.551	42.177	14.14	869.923	14.562
17.531	52.544	14.132	869.682	17.898
18.55	51.62	14.136	869.371	18.458
17.557	44.635	14.141	870.022	17.745
17.403	54.791	14.141	870.022	18.229
18.499	53.339	14.151	869.966	18.662
18.066	52.462	14.148	870.419	18.713
18.347	53.726	14.156	870.334	18.484
17.201	43.477	14.16	870.689	17.515
16.131	45.524	14.173	870.928	16.778
17.379	49.959	14.177	870.985	17.643
16.054	48.017	14.192	871.327	16.294
16.488	58.37	14.199	871.326	16.701
15.443	57.073	14.213	871.708	15.76
15.138	52.779	14.225	871.863	15.454
14.425	60.465	14.228	871.948	14.664
14.934	57.891	14.275	872.12	15.403
14.424	58.207	14.287	872.304	14.944
14.603	66.432	14.299	872.502	15.175
14.654	68.118	13.966	872.671	15.403
15.545	66.315	13.799	872.699	16.141
14.221	68.796	13.647	872.855	15.378
13.966	75.289	13.525	873.098	14.918
13.355	76.132	13.439	873.268	14.537
13.024	78.939	13.369	873.436	14.18
12.845	83.572	13.312	873.521	13.924
12.819	88.053	13.279	873.791	14.129
14.271	88.24	13.251	873.634	15.582
14.476	87.2	13.237	873.691	15.913
13.532	90.206	13.217	873.834	15.429
12.489	91.715	13.202	874.104	13.771
12.566	93.342	13.182	874.146	14.027
13.124	95.225	13.174	874.005	15.02
13.94	98.279	13.162	873.805	15.405
12.235	100.163	13.155	873.963	13.925
11.7	99.332	13.141	873.991	14.256
11.879	104.246	13.124	873.991	13.797
13.455	104.234	13.111	873.662	15.353
12.236	107.686	13.103	873.634	14.663
12.515	108.342	13.097	873.408	14.74
13.915	107.616	13.09	872.797	15.353
13.812	108.611	13.077	872.769	14.996
8.974	116.566	13.069	873.226	10.741
11.956	111.852	13.063	872.797	13.211
9.916	114.238	13.055	872.898	11.43
7.065	118.707	13.045	873.041	8.806
6.53	118.099	13.037	872.812	7.304
5.205	117.444	13.03	872.628	5.928
4.925	127.647	13.023	872.46	5.443
4.799	124.405	13.019	872.277	5.596
6.045	116.672	13.009	871.947	6.489
6.657	109.792	13.005	871.736	6.997
5.738	99.742	13	871.483	6.514
6.454	92.382	12.997	871.112	6.998
7.907	86.932	12.995	870.957	8.12
5.484	89.937	12.991	870.998	7.662
6.607	104.071	12.987	870.872	6.998
7.703	98.642	12.985	870.591	7.739
5.79	107.171	12.982	870.648	5.8
5.229	110.272	12.987	870.52	5.495
3.473	125.213	13.009	870.69	3.714
3.55	121.668	13.028	870.984	4.275
5.535	93.962	13.062	870.984	5.672
6.53	103.895	13.085	870.9	6.719
6.632	103.79	13.125	871.041	6.744
5.103	102.866	13.179	871.398	5.595
5.155	89.387	13.227	871.582	5.138
6.198	77.945	13.289	871.792	5.723
6.071	91.26	13.351	871.848	6.004
5.331	82.286	13.413	872.205	5.468
5.943	70.094	13.462	872.319	5.8
6.402	60.231	13.514	872.432	6.054
6.454	47.877	13.583	872.474	6.566
7.55	45.325	13.633	872.119	7.635
7.55	54.474	13.686	872.119	7.278
8.06	46.834	13.771	872.234	7.763
7.803	43.909	13.909	872.291	7.89
7.55	51.784	14.102	872.119	7.254
6.785	53.819	14.175	871.934	6.897
6.606	49.83	14.143	871.933	6.82
6.3	59.33	14.138	871.792	5.927
4.646	50.906	14.131	871.792	4.936
6.402	63.707	14.133	871.483	5.955
4.9	33.169	14.082	871.567	5.138
3.678	58.744	14.083	871.412	3.763
3.041	39.464	14.047	871.412	2.898
3.831	56.124	14.011	871.355	3.256
2.301	92.148	13.988	871.155	2.388
3.144	182.051	13.929	870.943	3.102
2.48	300.268	13.921	870.676	2.109
2.224	278.868	13.917	870.534	1.75
3.04	267.706	13.875	870.376	2.745
3.041	304.83	13.834	870.376	2.567
2.403	69.473	13.83	870.008	2.107
1.285	55.996	13.853	870.022	0.576
1.435	129.765	13.803	870.036	0.78
1.207	61.424	13.767	870.022	0.627
1.87	278.024	13.766	869.684	1.393
3.934	269.169	13.817	869.498	3.663
2.149	266.138	13.809	869.313	2.617
1.666	283.021	13.795	869.004	1.648
2.327	266.722	13.829	868.791	1.571
2.812	222.134	13.92	868.448	2.821
1.386	247.557	13.913	868.196	1.189
2.71	258.452	13.942	868.168	2.745
1.971	232.595	13.952	867.898	1.827
3.22	300.245	13.938	867.684	2.975
1.08	296.922	13.951	867.416	0.448
1.716	274.387	13.877	867.177	1.495
1.385	319.549	13.894	867.091	0.985
2.378	330.243	13.907	867.005	1.827
3.755	298.208	13.926	867.134	3.457
2.633	311.441	13.946	866.876	2.566
3.883	287.385	13.999	866.608	3.841
4.342	284.835	14.001	866.397	4.226
4.52	288.192	13.794	866.269	4.555
5.433	287.221	13.629	866.212	5.57
5.407	288.648	13.493	866.112	5.825
5.815	290.042	13.401	865.856	6.03
5.027	287.105	13.342	865.898	5.392
5.662	287.831	13.303	865.8	6.209
4.875	285.619	13.271	865.772	5.265
5.408	288.521	13.265	865.856	6.003
6.019	291.831	13.259	865.814	6.413
4.494	283.069	13.25	865.716	4.986
3.986	286.251	13.239	865.73	4.733
3.934	281.523	13.23	865.632	4.123
3.832	282.81	13.215	865.674	4.377
4.037	274.212	13.206	865.674	3.97
3.806	266.538	13.195	865.66	3.97
3.396	272.654	13.196	865.561	3.944
3.781	277.943	13.185	865.506	4.173
3.321	278.12	13.175	865.32	3.739
3.244	281.933	13.165	865.119	3.586
3.193	273.193	13.156	865.077	3.178
3.066	260.826	13.146	864.824	3.101
2.914	254.403	13.128	864.455	2.669
3.96	235.613	13.117	864.412	3.305
3.858	238.515	13.104	864.226	3.534
3.909	240.327	13.093	864.213	3.945
3.884	242.586	13.089	864.184	4.072
3.781	248.893	13.083	864.002	4.123
3.832	241.439	13.071	864.03	3.714
4.19	227.563	13.071	864.044	3.611
4.216	225.084	13.07	863.932	3.739
3.576	223.163	13.063	863.946	3.585
3.396	217.558	13.058	863.918	3.33
3.755	223.679	13.05	864.016	3.586
4.087	215.464	13.047	864.086	3.483
4.875	213.547	13.04	864.058	4.072
4.19	219.479	13.039	864.128	4.174
3.96	228.873	13.034	864.058	3.381
3.908	215.418	13.03	864.226	3.56
3.422	220.52	13.023	864.226	3.868
3.244	232.804	13.023	864.072	2.721
3.244	227.637	13.025	864.142	2.924
2.939	238.656	13.045	864.241	2.924
3.243	234.022	13.074	864.398	2.721
2.965	219.256	13.114	864.512	2.209
3.218	214.445	13.177	864.684	3.076
3.294	211.172	13.246	865.048	3.102
2.965	213.884	13.315	865.291	2.492
2.99	219.969	13.411	865.604	2.363
2.071	217.254	13.511	865.828	1.293
2.812	212.401	13.621	866.169	2.543
3.091	219.957	13.725	866.397	2.822
2.224	243.033	13.844	866.748	1.902
2.404	238.983	13.939	866.877	2.082
2.965	246.166	14.013	867.091	2.796
2.479	267.975	13.998	867.233	2.362
3.526	235.308	13.961	867.176	3.484
3.04	262.71	13.958	867.262	3.025
2.326	287.982	13.952	867.261	1.903
1.588	261.201	13.947	867.177	1.546
3.985	247.979	13.937	867.318	3.764
2.914	220.719	13.947	867.218	3.561
3.729	252.964	13.933	867.091	3.891
5.052	248.248	13.935	866.834	4.758
3.959	252.766	13.932	866.608	3.815
4.315	249.349	13.92	866.552	4.021
3.652	278.366	13.916	866.496	3.561
4.824	279.149	13.914	866.241	5.115
4.823	268.653	13.893	865.969	4.198
5.613	241.101	13.885	865.8	5.318
4.339	259.914	13.881	865.547	4.324
4.339	255.726	13.831	865.391	4.095
6.173	245.418	13.831	865.147	6.54
5.409	260.044	13.823	864.866	5.598
6.988	267.986	13.821	864.697	7.38
6.224	244.447	13.836	864.512	6.158
6.657	253.081	13.814	864.142	6.846
6.581	262.945	13.815	864.03	7.177
6.605	291.773	13.839	863.904	6.641
7.344	256.591	13.816	863.763	7.788
7.701	285.876	13.867	863.476	7.533
7.473	267.168	13.826	863.335	7.763
10.071	256.931	13.825	863.152	9.954
10.63	264.548	13.856	862.983	10.741
9.942	270.666	13.871	862.869	10.182
12.693	273.65	13.905	862.627	12.55
10.732	271.04	13.863	862.627	11.125
13.176	283.161	13.865	862.598	13.619
12.692	275.802	13.877	862.64	12.906
12.106	264.711	13.873	862.584	12.474
12.667	272.725	13.89	862.769	13.008
12.387	278.845	13.901	862.598	12.652
12.362	275.955	13.946	862.527	13.11
10.655	272.866	13.955	862.527	10.768
12.082	269.343	13.84	862.512	12.22
11.445	267.893	13.789	862.57	11.532
10.018	264.746	13.731	862.513	10.896
8.135	262.172	13.631	862.555	8.373
8.11	260.289	13.52	862.626	8.424
6.809	262.031	13.43	862.541	7.483
6.861	259.867	13.376	862.443	7.101
6.325	257.41	13.329	862.442	6.794
6.911	249.911	13.308	862.414	6.795
6.301	248.367	13.29	862.484	6.667
5.637	247.009	13.279	862.344	6.438
6.071	249.092	13.259	862.288	6.208
5.381	251.174	13.252	862.119	5.724
4.036	254.954	13.245	862.048	4.428
5.027	257.96	13.231	861.934	5.902
5.027	263.423	13.226	861.891	6.004
4.495	249.243	13.217	861.791	4.224
5.077	230.886	13.21	861.705	5.062
4.263	278.809	13.204	861.634	4.885
4.544	256.041	13.195	861.848	4.885
8.72	251.994	13.19	861.733	9.086
7.116	239.614	13.185	861.876	7.712
6.479	235.286	13.177	861.877	6.998
6.071	254.017	13.171	861.776	6.513
7.346	262.721	13.169	861.691	7.916
9.51	274.047	13.165	861.805	10.462
11.98	294.02	13.159	861.733	12.779
8.542	298.102	13.142	861.919	9.518
9	290.006	13.129	861.991	9.697
6.759	278.973	13.123	862.005	7.483
10.4	298.595	13.119	862.077	10.87
10.885	316.881	13.111	862.162	11.124
6.427	307.44	13.113	862.019	7.074
7.345	290.685	13.111	861.948	7.738
5.46	271.204	13.104	861.877	5.902
5.611	255.971	13.099	861.734	5.979
6.504	259.657	13.097	861.578	6.948
6.428	256.919	13.092	861.648	7.024
5.969	248.857	13.087	861.494	6.208
3.755	239.673	13.084	861.662	4.121
3.985	238.702	13.081	861.368	4.351
4.163	226.346	13.079	861.155	4.403
4.163	230.592	13.075	861.198	4.326
4.01	235.11	13.081	861.184	4.606
4.113	232.77	13.099	860.998	4.529
3.857	221.771	13.129	860.884	4.149
3.524	235.813	13.173	860.784	3.612
2.201	179.804	13.226	860.998	1.725
1.435	345.591	13.311	861.382	0.423
4.492	40.88	13.393	861.508	2.924
6.096	71.312	13.595	861.891	6.029
7.6	84.227	13.671	861.934	7.559
8.085	86.65	13.803	862.09	7.968
7.167	86.941	14.006	862.176	6.795
5.027	83.116	14.113	862.712	5.138
7.727	70.971	14.109	862.755	7.585
8.313	80.179	14.111	862.827	7.992
8.949	92.137	14.114	862.569	8.679
7.395	86.509	14.141	862.218	7.482
7.574	108.716	14.131	862.232	7.508
6.988	113.583	14.086	862.569	7.482
5.767	111.219	14.057	862.513	5.445
4.187	134.865	14.059	862.555	3.969
5.689	255.293	14.055	862.883	5.241
5.28	260.908	14.053	862.784	5.394
7.626	269.848	14.053	862.983	7.458
6.759	280.237	14.045	862.983	6.743
7.09	274.235	14.033	863.096	7.686
9.178	281.371	14.073	863.306	9.468
7.499	284.132	14.121	863.194	8.221
8.44	283.969	14.091	863.053	8.78
8.109	262.091	14.087	863.18	8.093
7.549	53.69	14.104	863.053	7.508
10.885	57.738	14.145	862.74	10.106
11.574	74.399	14.175	862.344	11.66
9.611	60.303	14.019	862.941	9.697
9.075	54.966	14.223	863.25	9.467
9.28	64.734	14.217	862.912	8.704
7.626	63.999	14.259	863.391	7.151
5.382	60.385	14.213	863.946	5.189
6.988	60.78	14.252	864.016	6.922
5.943	70.433	14.257	864.298	5.826
7.626	71.791	14.26	864.355	7.636
6.631	78.858	14.051	864.697	6.54
5.28	89.645	13.877	864.626	4.782
15.265	309.85	13.816	865.248	15.377
12.387	313.009	14.243	865.42	12.347
13.457	303.239	14.258	865.533	14.053
10.553	299.683	13.962	865.674	11.711
12.336	283.735	13.864	865.42	13.314
13.075	286.004	13.808	865.334	13.696
13.687	275.932	14.26	864.95	14.995
10.655	274.187	14.261	865.405	11.48
10.374	279.265	14.252	865.646	11.277
9.789	275.077	14.256	865.758	9.928
10.273	278.213	14.19	865.941	10.538
10.706	267.368	14.216	865.576	11.43
12.26	270.374	14.233	865.8	12.523
10.35	254.286	14.229	865.8	10.437
7.701	253.245	13.922	865.984	8.144
6.606	246.494	13.768	866.27	7.508
6.759	248.085	13.633	866.198	7.483
8.44	253.011	13.511	865.955	8.528
7.754	262.054	13.426	866.169	8.298
6.555	258.124	13.367	866.327	7.253
5.027	261.224	13.318	866.482	5.521
5.078	273.264	13.291	866.819	5.725
2.66	277.287	13.271	867.034	3.23
5.409	174.329	13.255	867.148	5.165
10.298	93.32	13.233	866.891	11.557
10.962	106.481	13.209	866.51	11.608
10.884	107.464	13.197	866.369	12.143
10.069	104.867	13.189	866.341	11.736
9.841	101.439	13.179	865.998	10.36
11.472	101.742	13.164	865.969	12.677
11.699	106.352	13.168	866.112	13.543
13.966	101.789	13.157	865.786	15.607
5.893	100.62	13.144	866.397	7.532
11.726	100.76	13.134	865.898	13.263
9.127	103.65	13.127	865.674	10.181
8.949	114.391	13.12	865.462	10.104
5.765	143.98	13.117	865.262	4.403
4.215	197.261	13.109	865.12	4.758
5.179	218.156	13.09	865.219	5.724
4.444	218.905	13.068	865.305	4.935
4.52	223.012	13.067	865.348	4.25
3.449	219.632	13.063	865.291	3.229
3.296	240.574	13.059	865.348	3.867
2.863	245.593	13.054	865.105	2.619
3.346	230.382	13.049	865.205	3.356
2.965	235.194	13.039	865.09	3.075
0.928	277.605	13.041	865.19	0.423
1.004	331.387	13.04	865.034	0.397
2.225	296.428	13.036	864.824	1.826
2.888	263.669	13.026	864.88	3.383
2.635	260.158	13.025	864.796	2.974
2.584	245.709	13.021	864.782	3.56
2.328	241.805	13.017	864.852	3.025
2.711	238.867	13.01	864.922	3.457
3.986	233.67	13.02	864.768	4.378
6.326	218.918	13.038	864.726	5.495
7.957	227.879	13.065	864.852	7.739
7.959	225.726	13.093	865.034	9.162
8.186	225.41	13.141	865.048	8.426
7.32	230.231	13.185	865.305	7.661
5.764	237.661	13.24	865.548	6.998
3.398	245.078	13.301	866.012	4.986
3.525	248.086	13.367	866.327	4.605
2.838	260.909	13.431	866.58	3.407
2.607	276.446	13.501	866.791	2.949
2.021	275.463	13.582	866.962	2.235
2.71	277.194	13.638	867.148	2.745
4.747	264.782	13.699	867.191	4.987
6.02	264.454	13.758	867.048	6.157
5.688	262.185	13.823	866.919	5.878
6.147	259.715	13.903	866.933	6.234
6.402	275.089	14.013	866.834	6.309
6.148	274.819	14.081	866.763	6.208
6.351	268.596	14.067	866.65	6.438
7.167	257.34	14.079	866.496	7.176
7.626	263.319	14.033	866.44	7.864
8.21	265.729	14.028	866.44	8.247
8.389	254.568	14.026	866.383	8.5
8.694	267.941	13.994	866.341	8.424
9	264.197	13.982	866.098	8.781
7.905	259.96	13.982	865.786	8.272
9.611	271.146	13.935	865.631	9.697
9.026	269.672	13.915	865.505	9.188
9.331	272.397	13.903	865.376	9.595
9.281	265.787	13.9	865.22	9.595
10.529	271.309	13.898	865.063	10.335
9.993	278.762	13.861	864.992	9.977
9.383	268.116	13.855	864.725	9.494
9.484	287.806	13.853	864.698	9.392
8.338	285.374	13.851	864.541	8.933
7.523	270.421	13.848	864.527	7.788
7.573	293.902	13.843	864.27	7.328
6.657	265.892	13.845	864.1	6.769
9.306	278.119	13.845	863.988	9.495
9.561	269.297	13.841	863.777	9.877
10.503	269.66	13.851	863.476	10.92
10.045	276.247	13.847	863.405	10.513
11.496	264.899	13.845	863.278	11.582
9.892	266.723	13.853	863.264	10.106
10.247	258.872	13.861	863.236	10.487
10.069	268.583	13.859	863.096	10.257
10.604	262.09	13.871	862.913	10.665
10.86	282.975	13.874	862.898	11.175
7.676	272.152	13.887	862.869	7.993
7.981	274.012	13.891	862.94	7.967
7.728	277.241	13.897	862.955	8.043
7.319	270.901	13.909	862.827	7.738
6.835	266.758	13.923	862.927	6.846
5.994	258.721	13.929	862.841	6.259
7.04	265.869	13.949	862.898	7.126
6.172	262.98	13.966	862.755	6.488
5.713	264.361	13.748	862.669	6.004
4.495	258.018	13.589	862.556	4.605
3.423	258.604	13.473	862.4	3.586
3.27	271.217	13.407	862.176	3.611
2.913	259.564	13.361	862.19	3.484
2.02	237.191	13.323	862.19	1.723
1.739	238.91	13.306	862.148	1.521
1.841	249.91	13.287	862.091	1.521
1.409	249.817	13.276	861.919	1.115
2.071	228.348	13.266	861.891	1.775
0.32	228.185	13.258	861.848	0.32
0.852	228.232	13.25	861.747	0.32
1.283	228.173	13.241	861.677	0.32
0.649	228.232	13.233	861.522	0.32
1.511	228.185	13.227	861.564	0.32
1.511	165.307	13.211	861.424	0.32
6.122	72.119	13.204	860.94	4.274
6.683	73.312	13.196	860.376	6.004
6.582	71.873	13.184	860.319	6.44
7.242	79.819	13.175	860.205	7.97
10.274	91.353	13.163	860.191	10.411
11.981	89.013	13.157	859.92	14.358
11.625	91.188	13.15	859.626	13.798
11.904	80.437	13.13	859.541	12.347
12.642	83.398	13.126	859.426	14.334
12.895	84.075	13.113	859.298	14.154
13.302	84.743	13.109	859.198	14.434
13.226	82.039	13.098	859.099	14.383
13.991	84.732	13.091	858.944	15.378
15.01	84.929	13.089	858.944	15.786
14.475	87.012	13.089	858.958	15.836
15.393	87.199	13.085	858.719	16.676
14.093	86.838	13.072	859.071	15.454
14.986	85.082	13.07	859.099	16.116
12.311	91.914	13.061	859.441	13.594
16.588	89.575	13.052	858.562	17.464
16.614	92.874	13.043	858.533	17.642
15.698	92.909	13.039	858.662	16.827
17.505	90.405	13.035	858.86	19.044
17.838	87.481	13.039	858.986	18.407
16.08	90.066	13.048	859.341	16.854
17.581	87.445	13.075	859.525	18.101
17.964	88.195	13.125	859.497	18.56
17.735	85.351	13.215	859.92	18.306
17.786	84.882	13.238	860.177	18.255
17.556	89.002	13.297	860.205	18.05
17.608	85.41	13.377	860.405	18.458
18.092	82.286	13.454	860.446	18.535
19.238	81.443	13.552	860.588	19.63
17.277	83.748	13.743	860.998	17.873
21.555	84.813	13.956	859.667	21.794
19.034	79.899	14.227	860.347	19.325
18.779	76.669	14.227	860.333	18.84
18.703	80.238	14.217	860.785	18.636
18.958	81.853	14.18	860.956	18.994
18.295	78.6	14.167	860.898	18.612
17.965	81.444	14.177	861.423	18.331
17.837	83.186	14.171	861.083	17.898
18.117	79.572	14.126	861.154	18.561
17.303	81.818	14.136	861.508	17.617
17.888	79.267	14.132	861.126	18.228
17.353	73.908	14.095	860.913	17.796
16.079	64.431	14.091	861.523	16.064
15.29	72.458	14.085	861.579	15.632
15.214	75.371	14.085	861.734	15.683
15.469	73.687	14.05	861.423	15.887
15.037	80.928	14.021	861.169	15.327
14.271	82.415	14.007	860.97	15.047
13.992	76.577	13.999	861.183	14.104
14.195	78.285	13.964	861.311	14.307
13.559	73.171	13.945	861.268	14.052
15.291	66.258	13.945	861.069	15.123
15.138	62.442	13.923	861.098	15.301
17.125	60.325	13.919	860.856	17.134
15.24	60.863	13.926	860.926	15.301
13.992	69.989	13.928	861.198	14.307
13.686	68.351	13.917	861.112	14.231
12.972	72.012	13.911	860.97	13.414
14.144	68.854	13.904	860.998	14.332
15.164	61.53	13.909	860.855	15.352
14.399	62.713	13.949	861.026	14.359
14.628	57.775	13.94	861.012	14.792
14.577	66.62	13.941	861.083	14.894
14.195	70.071	13.987	861.012	14.256
13.737	65.694	14.017	861.127	14.104
13.608	67.777	14.049	861.283	14.257
14.272	71.885	13.969	861.013	14.511
14.298	64.046	13.988	861.24	14.461
13.583	69.275	13.995	861.155	13.746
13.125	67.615	14.007	861.438	13.491
14.909	69.942	14.046	861.452	15.479
15.47	67.742	14.023	861.466	15.887
16.233	68.608	14.035	861.62	16.039
14.96	68.292	14.083	861.664	15.173
15.673	66.876	14.097	861.72	16.166
16.309	69.204	14.145	861.791	17.134
16.64	66.912	13.801	861.791	17.107
16.843	70.516	13.638	861.663	17.668
16.36	73.933	13.508	861.862	17.338
15.444	76.904	13.425	862.133	16.649
16.08	76.904	13.364	861.876	17.464
16.183	79.044	13.316	861.948	17.387
17.455	79.488	13.285	861.762	18.663
17.556	85.117	13.259	861.649	18.076
17.276	83.175	13.243	861.565	18.332
17.454	83.549	13.229	861.396	18.127
14.96	87.807	13.221	861.777	16.344
16.945	84.298	13.21	861.551	18.101
16.335	90.617	13.203	861.255	17.948
17.989	92.349	13.189	860.898	18.867
18.244	90.3	13.174	861.012	19.172
18.474	89.926	13.169	860.842	19.935
18.372	92.068	13.163	860.742	19.248
18.398	90.838	13.157	860.602	19.375
18.372	91.997	13.148	860.56	19.324
19.34	89.763	13.135	860.376	20.47
18.831	90.979	13.12	860.433	19.732
18.066	90.744	13.111	860.305	19.528
19.187	90.324	13.105	860.148	20.164
19.034	87.983	13.099	859.949	20.495
19.263	87.715	13.093	859.921	20.291
18.423	90.955	13.083	860.119	19.63
19.9	89.411	13.079	860.006	20.851
18.245	90.031	13.071	860.119	19.554
18.857	89.002	13.07	859.864	20.138
18.091	88.885	13.065	860.02	19.223
18.244	87.456	13.061	859.921	19.3
18.856	89.563	13.052	859.568	20.062
17.658	97.097	13.049	860.644	18.407
18.907	96.958	13.043	860.461	19.604
18.881	94.43	13.035	860.546	19.07
18.194	91.599	13.024	860.56	18.866
18.906	90.242	13.018	860.021	19.579
18.601	93.574	13.015	860.176	19.375
19.137	89.599	13.007	860.133	19.986
19.569	87.68	13.015	860.076	20.546
18.881	88.417	13.027	860.432	19.35
19.263	91.377	13.056	860.248	19.987
19.314	87.562	13.088	860.29	20.444
19.39	89.399	13.173	859.935	19.962
19.314	86.965	13.285	860.262	19.833
18.5	89.726	13.395	860.616	19.299
17.964	86.662	13.536	860.827	18.458
18.55	83.841	13.634	861.126	18.789
19.874	83.818	13.679	861.041	20.494
20.078	86.334	13.743	861.212	20.597
18.449	85.888	13.803	861.396	18.916
19.314	84.555	13.865	861.283	19.605
18.55	82.881	13.93	861.805	18.942
17.455	81.665	14.013	862.175	17.72
19.136	79.197	14.123	862.189	19.401
20.053	79.818	14.262	861.606	20.393
18.932	83.818	14.25	861.522	19.095
18.091	80.602	14.246	861.948	18.204
17.735	74.084	14.241	862.345	18.077
17.379	75.886	14.245	863.18	17.465
17.276	74.201	14.247	863.449	17.465
16.054	69.789	14.217	864.313	16.421
17.607	69.93	14.209	864.114	17.668
17.658	77.57	14.212	863.548	18.077
18.575	79.584	14.227	863.335	18.714
17.939	79.431	14.224	863.109	17.924
16.869	79.583	14.233	863.42	17.235
16.385	80.168	14.287	863.18	16.929
17.429	88.685	14.319	862.841	17.744
16.411	89.212	14.346	862.941	16.6
16.59	89.492	14.35	862.855	16.904
16.131	88.381	14.351	862.812	16.752
14.959	81.63	14.321	862.954	15.224
16.334	80.963	14.273	862.841	16.701
16.131	85.971	14.249	862.969	16.446
15.672	82.754	14.276	862.983	16.014
15.037	78.436	14.266	863.194	15.402
16.055	73.418	14.219	863.039	16.217
16.157	80.274	14.231	863.152	16.676
15.316	75.628	14.201	862.954	15.887
15.062	72.995	14.237	863.054	15.174
15.851	74.704	14.234	862.969	16.14
15.291	80.613	14.198	863.068	15.377
15.138	81.619	14.237	863.18	15.404
15.087	80.413	14.253	863.307	15.428
14.501	82.531	14.249	863.278	14.791
15.24	79.186	14.249	863.208	15.684
14.706	74.446	14.223	862.969	14.867
13.838	77.079	14.22	863.334	14.052
14.527	74.949	14.218	863.391	14.792
14.78	79.677	14.205	863.377	15.198
15.317	76.236	14.196	863.307	15.962
14.704	80.192	14.186	863.491	15.122
15.189	74.927	14.14	863.194	15.224
14.501	73.031	14.019	863.534	15.377
15.266	69.019	13.849	863.462	16.268
15.775	70.609	13.729	863.448	16.293
15.698	68.479	13.616	863.876	16.522
15.979	70.644	13.499	863.846	16.599
15.469	72.505	13.422	864.016	16.192
14.553	71.51	13.368	864.426	15.403
14.271	73.651	13.319	864.584	15.378
16.487	70.199	13.291	864.598	17.21
14.756	66.667	13.271	864.951	15.504
15.878	69.005	13.255	864.852	16.472
15.239	72.996	13.237	864.81	15.836
13.686	75.512	13.23	865.162	14.663
13.482	79.512	13.218	865.162	14.308
14.196	81.794	13.207	865.248	15.352
15.291	82.695	13.194	865.063	15.963
13.965	79.957	13.185	865.205	14.994
13.405	83.326	13.174	865.276	14.052
14.5	85.187	13.161	865.219	15.505
14.73	85.141	13.151	865.048	15.939
14.221	80.191	13.135	865.149	15.327
14.348	76.085	13.122	865.233	15.479
13.763	78.846	13.108	865.519	14.307
14.807	78.202	13.103	865.405	15.479
14.705	75.09	13.094	865.856	15.631
14.298	74.424	13.089	865.971	14.487
15.214	78.109	13.081	865.786	15.76
15.902	77.406	13.071	865.73	16.829
15.266	84.368	13.063	865.49	15.886
14.832	85.257	13.053	865.815	15.352
12.845	70.047	13.048	865.898	13.772
13.813	79.607	13.041	865.885	14.383
14.4	83.982	13.033	865.955	15.147
13.94	89.691	13.026	866.198	14.588
15.852	82.274	13.02	866.026	16.675
15.418	85.912	13.013	866.169	16.014
14.553	88.814	13.006	866.397	15.326
14.45	98.092	13.005	866.397	15.225
14.807	93.892	13.007	866.411	15.505
14.883	88.229	13.001	866.651	15.657
14.552	86.018	12.998	866.991	15.072
15.113	91.868	12.999	867.033	15.506
14.985	97.543	13.009	867.262	15.251
14.934	102.97	13.037	867.556	15.784
14.348	104.364	13.086	867.655	15.199
13.889	93.811	13.165	868.04	14.409
13.966	98.841	13.27	868.435	14.179
14.297	93.19	13.377	868.905	14.461
15.597	100.644	13.509	869.13	15.785
14.934	103.908	13.622	869.455	15.123
14.016	81.853	13.657	869.512	14.18
12.922	93.226	13.707	870.078	13.033
12.82	92.055	13.759	870.22	13.136
11.444	103.182	13.815	870.69	11.583
10.86	105.708	13.863	871.055	11.023
10.859	104.61	13.903	871.226	10.742
12.056	97.239	13.947	871.298	12.015
12.616	93.822	14.045	871.284	12.651
12.361	94.524	14.155	871.369	12.575
12.489	91.201	14.34	871.341	12.703
11.777	84.684	14.355	871.426	11.965
11.7	81.677	14.34	871.596	11.812
11.521	87.515	14.328	871.68	11.76
10.605	81.852	14.318	872.077	10.793
6.937	69.755	14.279	872.614	6.921
8.669	80.296	14.27	872.459	9.265
8.058	83.093	14.237	872.642	7.763
6.963	85.164	14.236	872.77	6.947
6.071	141.487	14.208	872.799	6.106
5.079	101.438	14.186	872.741	5.495
5.282	126.312	14.147	872.898	5.164
5.333	80.612	14.119	873.154	5.572
2.914	90.804	14.117	873.127	2.515
6.785	107.734	14.078	873.055	6.973
4.289	68.281	14.067	872.898	4.503
5.766	102.55	14.065	873.098	5.649
5.944	82.719	14.063	872.841	6.131
5.18	114.262	14.059	872.983	5.216
3.855	90.592	14.023	873.069	3.662
6.453	114.344	14.026	873.126	6.923
4.926	127.951	14.025	872.826	5.063
4.67	67.297	14.028	872.727	5.011
3.856	129.588	14.027	872.798	3.892
4.009	143.535	14.031	872.769	4.247
3.295	138.2	14.033	872.898	3.433
5.841	138.773	14.035	872.926	6.107
5.359	95.589	14.04	872.755	5.444
4.518	70.14	14.043	872.74	4.707
4.747	77.312	14.047	872.784	4.86
4.875	56.99	14.055	873.027	4.579
1.972	92.102	14.057	873.055	1.928
6.606	97.893	14.067	873.083	6.566
7.803	80.799	14.074	872.855	7.763
7.472	87.656	14.085	873.012	7.329
7.37	79.244	14.098	872.969	7.355
6.988	77.383	14.105	873.055	7.203
9.102	75.476	14.123	873.027	9.137
9.84	83.258	14.177	873.07	9.875
9.355	75.008	14.21	872.883	9.772
9.839	74.529	13.827	872.798	10.589
10.604	71.147	13.657	872.826	11.277
10.222	72.704	13.527	872.94	10.997
10.732	72.399	13.443	873.07	11.762
11.013	74.691	13.381	873.041	12.423
12.059	74.821	13.325	872.855	13.592
11.726	74.411	13.292	872.898	13.594
11.064	79.162	13.274	872.984	12.829
11.421	75.067	13.253	872.84	13.618
11.293	79.22	13.241	872.797	12.803
10.783	79.911	13.223	872.713	12.727
9.583	81.642	13.214	872.812	11.712
7.039	98.49	13.199	872.855	7.789
8.338	89.118	13.191	872.642	10.36
9.634	98.877	13.178	872.53	11.048
9.151	106.352	13.168	872.614	10.487
9.379	109.149	13.159	872.586	11.276
9.38	115.104	13.148	872.656	11.482
9.406	114.156	13.134	872.755	11.788
10.3	110.061	13.118	872.614	11.865
11.063	98.14	13.106	872.319	12.905
10.045	95.108	13.094	872.205	12.601
9.814	93.353	13.089	871.906	12.169
9.583	90.126	13.081	871.976	11.865
10.935	85.398	13.073	871.652	12.499
11.523	79.688	13.072	871.398	13.211
11.293	80.906	13.063	871.736	11.814
9.891	86.859	13.059	871.582	11.123
9.558	90.276	13.049	871.455	11.532
10.885	87.013	13.046	871.455	12.372
10.298	91.985	13.038	871.497	12.345
11.701	89.996	13.029	871.369	12.525
11.471	92.323	13.023	871.183	12.525
10.502	93.717	13.02	871.112	11.712
10.478	97.028	13.015	870.9	10.462
10.656	89.996	13.009	870.661	11.508
10.401	93.635	13.009	870.732	10.41
10.146	95.39	13.003	870.662	9.262
9.127	98.525	13.017	870.76	9.568
9.203	99.519	13.038	870.928	8.578
10.095	95.683	13.064	870.984	9.136
10.069	97.145	13.087	871.097	9.748
8.619	105.265	13.109	871.184	8.578
7.703	96.266	13.145	871.512	8.096
7.882	87.306	13.182	871.991	7.944
7.703	91.563	13.224	872.362	8.705
6.683	83.338	13.276	872.769	7.049
6.708	66.993	13.325	873.211	6.819
7.652	66.209	13.377	873.394	7.89
8.034	66.69	13.424	873.662	7.941
9.381	66.947	13.468	873.748	9.469
10.12	73.534	13.509	873.963	10.258
10.476	63.086	13.568	874.018	10.666
10.655	68.034	13.622	874.104	10.69
10.604	63.402	13.713	874.104	10.691
10.273	69.158	13.821	874.272	10.284
10.631	63.787	13.959	874.103	10.691
10.095	60.571	14.073	873.962	10.232
9.459	62.91	14.077	874.061	9.442
9.101	62.664	14.083	874.202	9.137
8.668	63.32	14.052	874.174	8.705
7.651	63.273	14.03	874.328	7.611
6.911	78.262	14.019	874.412	7.278
6.709	62.794	13.979	874.273	7.074
6.708	69.065	13.982	874.356	6.897
5.409	75.196	13.908	874.441	6.056
5.766	74.084	13.887	874.384	6.031
6.759	44.6	13.867	874.356	6.616
6.733	72.388	13.858	874.16	7.151
6.096	71.405	13.857	874.089	6.208
8.007	47.186	13.849	873.977	8.247
7.013	46.765	13.846	873.578	7.125
6.988	38.328	13.841	873.436	6.948
6.784	40.377	13.839	873.197	6.692
6.811	28.535	13.841	873.156	6.744
5.232	30.666	13.837	873.07	5.113
6.02	36.96	13.822	872.798	6.209
5.918	49.736	13.801	872.628	5.801
5.714	45.055	13.807	872.488	5.979
3.983	48.731	13.813	872.572	3.994
5.129	38.294	13.8	872.614	5.14
4.036	41.921	13.807	872.74	3.842
3.499	87.409	13.808	872.53	3.739
4.849	36.726	13.818	872.362	5.037
3.296	96.219	13.812	872.446	3.382
5.714	33.743	13.841	872.361	5.571
4.162	42.482	13.836	872.348	4.657
5.129	42.037	13.857	872.105	5.216
4.646	47.747	13.842	872.134	4.452
5.407	39.675	13.817	872.119	5.444
5.001	41.721	13.831	872.176	4.961
4.976	46.835	13.853	872.033	4.885
6.555	34.76	13.857	871.991	6.693
6.912	40.528	13.911	871.99	6.769
6.785	37.791	13.959	872.019	7.1
8.516	29.332	13.721	871.948	9.11
8.695	33.73	13.572	871.834	9.722
8.948	34.549	13.457	871.751	10.207
9.355	36.351	13.388	871.722	11.022
9.177	33.766	13.345	871.778	10.767
9.127	35.053	13.305	871.905	11.124
10.273	42.271	13.288	871.877	12.042
10.757	48.567	13.273	871.694	10.742
10.324	51.386	13.257	871.652	10.335
10.453	53.001	13.247	871.568	9.773
9.176	58.231	13.239	871.567	8.781
8.492	60.816	13.229	871.483	7.79
8.188	67.392	13.219	871.384	7.534
7.346	76.563	13.209	871.384	5.928
6.352	63.097	13.198	871.097	4.657
4.494	85.257	13.19	871.198	3.458
3.78	122.263	13.172	870.97	1.24
0.877	207.79	13.167	870.76	1.546
2.583	210.575	13.135	870.633	4.046
4.545	211.547	13.122	870.534	4.301
5.281	216.8	13.115	870.391	4.859
5.56	235.308	13.109	870.333	5.696
5.382	228.231	13.101	870.519	5.443
5.585	230.488	13.09	870.59	5.341
5.306	237.545	13.085	870.605	5.392
4.291	232.946	13.079	870.52	3.509
4.368	234.887	13.077	870.376	4.606
4.647	236.924	13.07	870.348	4.91
4.444	239.112	13.067	870.277	5.062
4.723	239.475	13.064	870.19	5.265
4.773	242.996	13.061	870.106	5.088
3.755	244.529	13.055	870.106	4.147
4.012	243.393	13.053	869.924	4.022
4.215	244.483	13.046	869.854	4.429
3.832	245.266	13.043	869.784	4.53
3.935	247.945	13.04	869.67	5.29
3.883	245.605	13.038	869.783	4.606
3.755	246.272	13.033	869.868	4.606
4.469	241.031	13.029	869.826	5.037
4.723	233.25	13.041	869.91	5.138
3.704	248.507	13.057	869.783	4.606
3.218	257.645	13.085	869.952	3.893
3.473	250.226	13.122	869.91	3.994
3.218	252.403	13.191	870.248	2.848
2.097	255.257	13.268	870.462	2.337
3.269	224.568	13.388	870.648	2.44
3.319	217.126	13.489	870.886	2.594
3.218	218.066	13.604	871.14	2.235
2.148	219.245	13.77	871.37	1.369
1.815	240.94	13.947	871.792	1.571
1.715	237.205	14.05	872.148	2.056
2.404	241.159	14.002	872.432	2.133
2.175	225.259	13.955	872.67	1.75
4.239	230.254	13.913	873.041	3.867
3.703	216.859	13.949	872.671	3.663
4.112	220.088	13.949	872.685	3.74
3.627	234.817	13.933	872.741	3.764
3.194	242.844	13.9	873.098	2.821
4.977	250.355	13.896	873.126	4.86
5.206	258.65	13.903	873.112	5.139
5.053	280.834	13.903	872.969	4.961
5.23	281.77	13.911	872.855	5.469
6.53	292.616	13.931	872.769	6.541
6.479	284.87	13.933	872.769	6.311
6.708	293.305	13.931	872.756	6.642
6.683	287.772	13.902	872.699	6.437
6.249	281.876	13.878	872.614	6.005
6.071	279.359	13.857	872.712	6.132
6.707	269.075	13.799	872.6	6.743
6.555	276.797	13.791	872.46	6.922
7.014	283.525	13.786	872.418	7.1
6.784	255.712	13.788	872.291	6.972
6.556	277.404	13.741	872.277	7.329
6.021	285.209	13.737	872.105	6.54
8.338	274.936	13.727	871.92	8.196
6.682	288.848	13.727	871.834	6.872
8.083	270.654	13.727	871.722	8.169
7.931	269.366	13.722	871.568	8.196
5.156	275.744	13.726	871.483	5.369
8.873	283.385	13.721	871.269	8.907
6.657	273.827	13.727	871.155	6.718
5.613	284.285	13.736	871.184	6.031
7.881	268.644	13.744	871.027	8.068
7.905	276.821	13.807	870.942	8.22
8.237	275.124	13.73	870.929	8.273
7.601	268.947	13.829	870.914	7.736
6.885	280.26	13.743	870.83	7.304
6.021	293.014	13.754	870.886	5.902
5.867	296.828	13.772	870.957	6.004
5.841	285.069	13.782	871.013	6.031
7.065	279.968	13.787	870.886	7.203
5.612	289.632	13.817	870.928	5.852
6.887	280.518	13.869	870.83	7.304
6.708	276.106	13.875	870.816	7.025
6.326	273.182	13.895	870.886	6.846
5.738	269.098	13.871	870.844	5.774
5.483	286.438	13.771	870.83	5.52
6.606	291.375	13.582	870.648	6.974
6.224	287.689	13.464	870.505	6.463
5.994	282.6	13.395	870.534	6.565
5.331	286.262	13.352	870.605	5.774
4.951	293.341	13.317	870.648	5.189
4.444	295.46	13.293	870.648	4.657
4.215	297.038	13.278	870.816	4.606
3.244	300.734	13.27	870.76	3.841
3.244	303.098	13.255	870.704	3.382
3.474	302.466	13.246	870.634	3.279
2.405	302.688	13.236	870.577	2.745
1.943	299.646	13.229	870.534	2.235
1.435	293.646	13.22	870.548	1.978
1.283	299.823	13.214	870.676	1.673
0.7	294.14	13.209	870.62	1.698
1.004	295.073	13.201	870.563	1.698
1.46	282.507	13.195	870.434	0.91
1.587	252.72	13.189	870.362	0.346
1.08	252.72	13.181	870.333	0.525
1.485	252.72	13.175	870.219	0.32
2.379	252.72	13.153	870.148	0.32
2.762	204.398	13.15	869.938	1.597
2.914	195.577	13.151	869.924	1.445
3.601	182.917	13.142	869.882	2.107
3.345	178.401	13.134	869.896	2.746
3.193	181.584	13.127	869.854	2.389
3.832	178.915	13.119	869.756	3.56
4.037	174.469	13.119	869.569	3.74
3.218	176.025	13.113	869.426	3.228
3.627	188.134	13.107	869.455	3.102
3.066	184.834	13.107	869.341	2.949
3.397	189.831	13.104	869.102	2.898
3.066	200.968	13.101	869.046	2.44
3.117	202.456	13.099	869.088	2.363
3.832	202.033	13.091	868.99	3.331
3.935	208.562	13.087	869.004	4.682
4.24	207.451	13.087	869.144	4.428
4.368	205.368	13.082	869.13	4.682
4.419	202.222	13.095	869.242	4.046
4.444	209.171	13.117	869.555	5.087
5.128	213.664	13.152	869.726	5.113
5.255	213.032	13.177	869.994	4.657
5.077	212.12	13.215	870.233	4.935
4.139	213.476	13.261	870.605	4.327
4.444	222.171	13.307	870.984	4.352
3.755	225.888	13.363	871.384	3.662
3.092	224.627	13.413	871.652	2.619
2.711	211.804	13.46	872.134	2.542
2.046	227.973	13.508	872.446	2.491
2.71	219.877	13.558	872.797	2.541
3.295	244.072	13.603	873.184	3.051
3.551	257.13	13.639	873.268	2.924
3.092	259.879	13.675	873.394	2.898
3.195	270.994	13.719	873.408	3
3.245	274.153	13.796	873.464	3.127
3.475	283.233	13.797	873.408	3.077
3.857	258.697	13.789	873.408	3.816
4.086	262.009	13.776	873.352	4.351
3.424	267.601	13.789	873.254	3.127
3.347	249.899	13.79	873.211	3.128
2.481	247.852	13.769	873.141	2.261
2.965	262.476	13.768	873.126	2.77
5.282	263.506	13.754	873.083	5.419
4.925	267.648	13.755	872.841	4.859
5.409	259.469	13.76	872.67	5.369
4.468	249.852	13.729	872.474	4.428
3.449	258.042	13.712	872.248	3.508
5.688	229.822	13.691	872.033	6.03
4.95	271.263	13.676	871.919	5.113
5.739	257.446	13.673	871.722	5.495
5.995	246.881	13.666	871.511	5.776
5.537	284.776	13.665	871.498	5.242
6.122	237.755	13.663	871.056	5.852
4.824	260.3	13.657	870.9	4.732
5.079	285.314	13.621	870.605	4.705
6.48	297.471	13.621	870.347	6.388
6.53	250.6	13.651	870.149	5.852
5.459	279.067	13.654	870.036	5.343
6.249	257.902	13.655	869.784	6.132
3.041	257.41	13.654	869.698	2.796
4.264	254.777	13.657	869.455	4.171
6.148	273.696	13.659	869.242	6.158
6.606	249.197	13.66	869.004	6.463
4.9	273.755	13.664	868.99	5.343
5.003	260.277	13.675	868.82	4.86
5.664	249.256	13.675	868.676	5.571
5.664	285.806	13.687	868.605	5.292
7.55	266.665	13.691	868.505	7.534
6.25	268.561	13.7	868.434	6.336
5.383	286.496	13.721	868.407	5.471
6.173	263.588	13.725	868.519	6.234
[truncated: 977 more rows]
