# Supplementary material for: Short-term wind speed prediction of wind farm based on TSO-VMD-BiLSTM
Source: PeerJ Comput Sci. 2024 May 21;10:e2032. doi: 10.7717/peerj-cs.2032 (PMC11157613; doi:10.7717/peerj-cs.2032)
Supplement: Supplemental Information 3 [file peerj-cs-10-2032-s003.zip]

Archive with 32 entries (30 files):
- Code/Example 1/
- Code/Example 1/calc_error.m
- Code/Example 1/data_process.m
- Code/Example 1/fical.m
- Code/Example 1/fun.m
- Code/Example 1/HM1.xlsx
- Code/Example 1/initialization.m
- Code/Example 1/origin_data.mat
- Code/Example 1/TSO.m
- Code/Example 1/VMD.m
- Code/Example 1/vmd_data.mat
- Code/Example 1/VMD_TSO_LSTM.m
- Code/Example 1/VMD_TSO_LSTMfb.m
- Code/Example 1/VMD_TSO_LSTMg.m
- Code/Example 1/vmdtest.m
- Code/Example 1/xt.m
- Code/Example 2/
- Code/Example 2/calc_error.m
- Code/Example 2/data_process.m
- Code/Example 2/fical.m
- Code/Example 2/fun.m
- Code/Example 2/HM2.xlsx
- Code/Example 2/initialization.m
- Code/Example 2/origin_data.mat
- Code/Example 2/TSO.m
- Code/Example 2/VMD.m
- Code/Example 2/vmd_data.mat
- Code/Example 2/VMD_TSO_LSTM.m
- Code/Example 2/VMD_TSO_LSTM1.m
- Code/Example 2/VMD_TSO_LSTMg.m
- Code/Example 2/vmdtest.m
- Code/Example 2/xt.m
