# Supplementary material for: Short-term wind speed prediction of wind farm based on TSO-VMD-BiLSTM
Source: PeerJ Comput Sci. 2024 May 21;10:e2032. doi: 10.7717/peerj-cs.2032 (PMC11157613; doi:10.7717/peerj-cs.2032)
Supplement: Supplemental Information 3 [file peerj-cs-10-2032-s003.zip › Code/Example 1/initialization.m]

function Positions=initialization(SearchAgents_no, dim, ub, lb)

Boundary_no= size(ub, 2);

if Boundary_no == 1
    Positions = rand(SearchAgents_no, dim) .* (ub - lb) + lb;
end


if Boundary_no > 1
    for i = 1 : dim
        ub_i = ub(i);
        lb_i = lb(i);
        Positions(:, i) = rand(SearchAgents_no, 1) .* (ub_i - lb_i) + lb_i;
    end
end
