# Supplementary material for: Short-term wind speed prediction of wind farm based on TSO-VMD-BiLSTM
Source: PeerJ Comput Sci. 2024 May 21;10:e2032. doi: 10.7717/peerj-cs.2032 (PMC11157613; doi:10.7717/peerj-cs.2032)
Supplement: Supplemental Information 3 [file peerj-cs-10-2032-s003.zip › Code/Example 1/TSO.m]

function [Best_pos,Best_score, Convergence_curve] = TSO(Particles_no, Max_iter, lb, ub, dim, fobj)


Iter = 0;                   
Best_score = inf;          
Best_pos = zeros(1, dim);   


T_pop = initialization(Particles_no, dim, ub, lb);


tso_a = 0.8;      
tso_z = 0.2;     


while Iter < Max_iter
    C = Iter / Max_iter;
    a1 = tso_a + (1 - tso_a) * C;        
    a2 = (1 - tso_a) - (1 - tso_a) * C;  

    
    for i = 1 : size(T_pop, 1)
        
        
        Flag4Up  = T_pop(i, :) > ub;
        Flag4Low = T_pop(i, :) < lb;

        
        T_pop(i, :) = (T_pop(i, :) .* (~(Flag4Up + Flag4Low))) + ub .* Flag4Up + lb .* Flag4Low;
        
       
        fitness(i) = fobj(T_pop(i, :));
        
        
        if fitness(i) < Best_score
            Best_score = fitness(i);  
            Best_pos = T_pop(i, :);
        end
    end

    
    if Iter == 0
        fit_old = fitness;  
        C_old = T_pop;
    end
    
    for i = 1 : Particles_no
        if fit_old(i) < fitness(i)
            fitness(i) = fit_old(i); 
            T_pop(i, :) = C_old(i, :);
        end
    end

    
    C_old = T_pop;  
    fit_old = fitness;

    
    p = (1 - Iter / Max_iter) ^ (Iter / Max_iter);                   

    
    if rand < tso_z
        T_pop(1, :) = (ub - lb) * rand + lb;
    
    else
        
        if 0.5 < rand
            r1 = rand;

            
            Beta = exp(r1 * exp(3 * cos(pi * ((Max_iter - Iter + 1) / Max_iter)))) * (cos(2 * pi * r1));
            
            
            if  C > rand
                T_pop(1, :) = a1 .* (Best_pos + Beta * abs(Best_pos - T_pop(1, :))) ...
                    + a2 .* T_pop(1, :);   
            else
                IndivRand = rand(1, dim) .* (ub - lb) + lb;
                T_pop(1, :) = a1 .* (IndivRand + Beta * abs(IndivRand - T_pop(i, :))) ...
                    + a2 .* T_pop(1, :);   
            end

        
        else

            
            TF = (rand > 0.5) * 2 - 1;

            
            if 0.5 > rand
                T_pop(1, :) = Best_pos + rand(1, dim) .* (Best_pos - T_pop(1, :)) + ...
                TF .* p^2 .* (Best_pos - T_pop(1, :));  % Equation (9.1)
            else
                T_pop(1, :) = TF .* p^2 .* T_pop(1, :); % Equation (9.2)
            end
            
        end 
    end
    
    
    for i = 2 : Particles_no
        
        if rand < tso_z    
            T_pop(i, :) = (ub - lb) * rand + lb;
        else
           
            if 0.5 < rand
                r1 = rand;
                
                
                Beta = exp(r1 * exp(3 * cos(pi * ((Max_iter - Iter + 1) / Max_iter)))) * (cos(2 * pi * r1));
                
               
                if  C > rand
                    T_pop(i, :) = a1 .* (Best_pos + Beta * abs(Best_pos - T_pop(i, :))) ...
                    + a2 .* T_pop(i - 1, :); 
                else
                    IndivRand = rand(1, dim) .* (ub - lb) + lb;
                    T_pop(i, :) = a1 .* (IndivRand + Beta * abs(IndivRand - T_pop(i, :))) ...
                    + a2 .* T_pop(i - 1, :);  
                end

            
            else
                
                TF = (rand > 0.5) * 2 - 1;

                
                if 0.5 > rand
                    T_pop(i, :) = Best_pos + rand(1, dim) .* (Best_pos - T_pop(i, :)) ...
                    + TF * p^2 .* (Best_pos - T_pop(i, :)); 
                else
                    T_pop(i, :) = TF * p^2 .* T_pop(i, :);   
                end

            end

        end
    end
  
    
    Iter = Iter + 1;

    
    Convergence_curve(Iter) = Best_score;
end
Best_pos(2)=round(Best_pos(2))
end
