# Supplementary material for: Short-term wind speed prediction of wind farm based on TSO-VMD-BiLSTM
Source: PeerJ Comput Sci. 2024 May 21;10:e2032. doi: 10.7717/peerj-cs.2032 (PMC11157613; doi:10.7717/peerj-cs.2032)
Supplement: Supplemental Information 3 [file peerj-cs-10-2032-s003.zip › Code/Example 1/VMD_TSO_LSTM.m]

clc;
clear 
close all


tic
load origin_data.mat
load vmd_data.mat

disp('LSTM')

num_samples = length(X);      
kim = 5;                      
zim =  1;                      
or_dim = size(X,2);


for i = 1: num_samples - kim - zim + 1
    res(i, :) = [reshape(X(i: i + kim - 1,:), 1, kim*or_dim), X(i + kim + zim - 1,:)];
end


outdim = 1;                                 
num_size = 0.8;                              
num_train_s = round(num_size * num_samples); 
f_ = size(res, 2) - outdim;   

P_train = res(1: num_train_s, 1: f_)';
T_train = res(1: num_train_s, f_ + 1: end)';
M = size(P_train, 2);

P_test = res(num_train_s + 1: end, 1: f_)';
T_test = res(num_train_s + 1: end, f_ + 1: end)';
N = size(P_test, 2);


[p_train, ps_input] = mapminmax(P_train, 0, 1);
p_test = mapminmax('apply', P_test, ps_input);

[t_train, ps_output] = mapminmax(T_train, 0, 1);
t_test = mapminmax('apply', T_test, ps_output);


for i = 1 : M 
    vp_train{i, 1} = p_train(:, i);
    vt_train{i, 1} = t_train(:, i);
end

for i = 1 : N 
    vp_test{i, 1} = p_test(:, i);
    vt_test{i, 1} = t_test(:, i);
end


layers = [ ...
    sequenceInputLayer(f_)              
    lstmLayer(50)                      
    reluLayer                           
    fullyConnectedLayer(outdim)         
    regressionLayer];


options = trainingOptions('adam', ...                 
    'MaxEpochs',300, ...                            
    'GradientThreshold', 1, ...                      
    'InitialLearnRate', 0.005, ...         
    'LearnRateSchedule', 'piecewise', ...             
    'LearnRateDropPeriod', 200, ...                  
    'LearnRateDropFactor',0.5, ...                   
    'L2Regularization', 0.01, ...         
    'ExecutionEnvironment', 'cpu',...                 
    'Verbose', 0, ...                                
    'Plots', 'training-progress');                   


net = trainNetwork(vp_train, vt_train, layers, options);

t_sim1 = predict(net, vp_train); 
t_sim2 = predict(net, vp_test); 

T_sim1 = mapminmax('reverse', t_sim1, ps_output);
T_sim2 = mapminmax('reverse', t_sim2, ps_output);
T_train1 = T_train;
T_test2 = T_test;

T_sim1 = cell2mat(T_sim1);
T_sim2 = cell2mat(T_sim2);


disp('Training set error index')
[mae1,rmse1,mape1,error1]=calc_error(T_train1,T_sim1');
fprintf('\n')

disp('Testing set error index')
[mae2,rmse2,mape2,error2]=calc_error(T_test2,T_sim2');
fprintf('\n')
toc


tic
disp('VMD-LSTM')

imf=u;
c=size(imf,1);

for d=1:c
disp([, num2str(d), ])

X_imf=[X(:,1:end-1) imf(d,:)'];
num_samples = length(X_imf);  

for i = 1: num_samples - kim - zim + 1
    res(i, :) = [reshape(X_imf(i: i + kim - 1,:), 1, kim*or_dim), X_imf(i + kim + zim - 1,:)];
end


outdim = 1;                                 
num_size = 0.8;                             
num_train_s = round(num_size * num_samples); 
f_ = size(res, 2) - outdim;                  


P_train = res(1: num_train_s, 1: f_)';
T_train = res(1: num_train_s, f_ + 1: end)';


P_test = res(num_train_s + 1: end, 1: f_)';
T_test = res(num_train_s + 1: end, f_ + 1: end)';


[p_train, ps_input] = mapminmax(P_train, 0, 1);
p_test = mapminmax('apply', P_test, ps_input);

[t_train, ps_output] = mapminmax(T_train, 0, 1);
t_test = mapminmax('apply', T_test, ps_output);

for i = 1 : M 
    vp_train{i, 1} = p_train(:, i);
    vt_train{i, 1} = t_train(:, i);
end

for i = 1 : N 
    vp_test{i, 1} = p_test(:, i);
    vt_test{i, 1} = t_test(:, i);
end

layers = [ ...
    sequenceInputLayer(f_)             
    lstmLayer(50)                      
    reluLayer                           
    fullyConnectedLayer(outdim)        
    regressionLayer];


options = trainingOptions('adam', ...                
    'MaxEpochs', 300, ...                           
    'GradientThreshold', 1, ...                       
    'InitialLearnRate', 0.005, ...        
    'LearnRateSchedule', 'piecewise', ...            
    'LearnRateDropPeriod', 200, ...                   
    'LearnRateDropFactor',0.5, ...                   
    'L2Regularization', 0.01, ...         
    'ExecutionEnvironment', 'cpu',...                 
    'Verbose', 0, ...                                 
    'Plots', 'training-progress');                   

net = trainNetwork(vp_train, vt_train, layers, options);

t_sim5 = predict(net, vp_train); 
t_sim6 = predict(net, vp_test); 


T_sim5_imf = mapminmax('reverse', t_sim5, ps_output);
T_sim6_imf = mapminmax('reverse', t_sim6, ps_output);


T_sim5(d,:) = cell2mat(T_sim5_imf);
T_sim6(d,:) = cell2mat(T_sim6_imf);
T_train5(d,:)= T_train;
T_test6(d,:)= T_test;
end

T_sim5=sum(T_sim5);
T_sim6=sum(T_sim6);
T_train5=sum(T_train5);
T_test6=sum(T_test6);


disp('Training set error index')
[mae5,rmse5,mape5,error5]=calc_error(T_train5,T_sim5);
fprintf('\n')

disp('Testing set error index')
[mae6,rmse6,mape6,error6]=calc_error(T_test6,T_sim6);
fprintf('\n')
toc


tic
disp('VMD-TSO-LSTM')

ObjFcn = @CostFunction;
SearchAgents_no =8;                  
Max_iteration =8;                    
dim = 3;                              
lb = [50, 50,0.001];                
ub = [100,100, 0.01];                 

fobj = @fical;
[Best_pos,Best_score,curve]=TSO(SearchAgents_no,Max_iteration,lb,ub,dim,fobj); 

best_lr = Best_pos(1, 1);
best_hd = Best_pos(1, 2);
best_l2 = Best_pos(1, 3);


for d=1:c
disp([,num2str(d),])

X_imf=[X(:,1:end-1) imf(d,:)'];


for i = 1: num_samples - kim - zim + 1
    res(i, :) = [reshape(X_imf(i: i + kim - 1,:), 1, kim*or_dim), X_imf(i + kim + zim - 1,:)];
end


outdim = 1;                                
num_size = 0.8;                              
num_train_s = round(num_size * num_samples); 
f_ = size(res, 2) - outdim;                  


P_train = res(1: num_train_s, 1: f_)';
T_train = res(1: num_train_s, f_ + 1: end)';
M = size(P_train, 2);

P_test = res(num_train_s + 1: end, 1: f_)';
T_test = res(num_train_s + 1: end, f_ + 1: end)';
N = size(P_test, 2);


[p_train, ps_input] = mapminmax(P_train, 0, 1);
p_test = mapminmax('apply', P_test, ps_input);

[t_train, ps_output] = mapminmax(T_train, 0, 1);
t_test = mapminmax('apply', T_test, ps_output);


for i = 1 : M 
    vp_train{i, 1} = p_train(:, i);
    vt_train{i, 1} = t_train(:, i);
end

for i = 1 : N 
    vp_test{i, 1} = p_test(:, i);
    vt_test{i, 1} = t_test(:, i);
end


layers = [ ...
    sequenceInputLayer(f_)              
    lstmLayer(round(best_hd) )    
    reluLayer                           
    fullyConnectedLayer(outdim)         
    regressionLayer];


options = trainingOptions('adam', ...                
    'MaxEpochs',round(best_lr), ...                          
    'GradientThreshold', 1, ...                      
    'InitialLearnRate',  best_l2, ...         
    'LearnRateSchedule', 'piecewise', ...            
    'LearnRateDropPeriod', round(best_lr*0.8), ...                   
    'LearnRateDropFactor',0.5, ...                    
    'L2Regularization', 0.001, ...         
    'ExecutionEnvironment', 'cpu',...                 
    'Verbose', 0, ...                                 
    'Plots', 'training-progress');                   


net = trainNetwork(vp_train, vt_train, layers, options);

t_sim7 = predict(net, vp_train); 
t_sim8 = predict(net, vp_test); 


T_sim7_imf = mapminmax('reverse', t_sim7, ps_output);
T_sim8_imf = mapminmax('reverse', t_sim8, ps_output);


T_sim7(d,:) = cell2mat(T_sim7_imf);
T_sim8(d,:) = cell2mat(T_sim8_imf);
T_train7(d,:)= T_train;
T_test8(d,:)= T_test;
end


T_sim7=sum(T_sim7);
T_sim8=sum(T_sim8);
T_train7=sum(T_train7);
T_test8=sum(T_test8);


disp('Training set error index')
[mae7,rmse7,mape7,error7]=calc_error(T_train7,T_sim7);
fprintf('\n')

disp('Testing set error index')
[mae8,rmse8,mape8,error8]=calc_error(T_test8,T_sim8);
fprintf('\n')
toc

tic
disp('VMD-TSO-BILSTM')

ObjFcn = @CostFunction;
SearchAgents_no =8;                  
Max_iteration =8;                    
dim = 3;                              
lb = [50, 50,0.001];                
ub = [300,300, 0.01];                 

fobj = @fical;
[Best_pos,Best_score,curve]=TSO(SearchAgents_no,Max_iteration,lb,ub,dim,fobj); 

best_lr = Best_pos(1, 1);
best_hd = Best_pos(1, 2);
best_l2 = Best_pos(1, 3);


for d=1:c
disp([,num2str(d),])

X_imf=[X(:,1:end-1) imf(d,:)'];


for i = 1: num_samples - kim - zim + 1
    res(i, :) = [reshape(X_imf(i: i + kim - 1,:), 1, kim*or_dim), X_imf(i + kim + zim - 1,:)];
end


outdim = 1;                                
num_size = 0.8;                              
num_train_s = round(num_size * num_samples); 
f_ = size(res, 2) - outdim;                  


P_train = res(1: num_train_s, 1: f_)';
T_train = res(1: num_train_s, f_ + 1: end)';
M = size(P_train, 2);

P_test = res(num_train_s + 1: end, 1: f_)';
T_test = res(num_train_s + 1: end, f_ + 1: end)';
N = size(P_test, 2);


[p_train, ps_input] = mapminmax(P_train, 0, 1);
p_test = mapminmax('apply', P_test, ps_input);

[t_train, ps_output] = mapminmax(T_train, 0, 1);
t_test = mapminmax('apply', T_test, ps_output);

for i = 1 : M 
    vp_train{i, 1} = p_train(:, i);
    vt_train{i, 1} = t_train(:, i);
end

for i = 1 : N 
    vp_test{i, 1} = p_test(:, i);
    vt_test{i, 1} = t_test(:, i);
end


layers = [ ...
    sequenceInputLayer(f_)              
    bilstmLayer(round(best_hd) )    
    reluLayer                           
    fullyConnectedLayer(outdim)         
    regressionLayer];


options = trainingOptions('adam', ...                
    'MaxEpochs',round(best_lr), ...                          
    'GradientThreshold', 1, ...                      
    'InitialLearnRate',  best_l2, ...         
    'LearnRateSchedule', 'piecewise', ...            
    'LearnRateDropPeriod', round(best_lr*0.8), ...                   
    'LearnRateDropFactor',0.5, ...                    
    'L2Regularization', 0.001, ...         
    'ExecutionEnvironment', 'cpu',...                 
    'Verbose', 0, ...                                 
    'Plots', 'training-progress');                   


net = trainNetwork(vp_train, vt_train, layers, options);

t_sim9 = predict(net, vp_train); 
t_sim10 = predict(net, vp_test); 


T_sim9_imf = mapminmax('reverse', t_sim9, ps_output);
T_sim10_imf = mapminmax('reverse', t_sim10, ps_output);


T_sim9(d,:) = cell2mat(T_sim9_imf);
T_sim10(d,:) = cell2mat(T_sim10_imf);
T_train9(d,:)= T_train;
T_test10(d,:)= T_test;
end


T_sim9=sum(T_sim9);
T_sim10=sum(T_sim10);
T_train9=sum(T_train9);
T_test10=sum(T_test10);


disp('Training set error index')
[mae9,rmse9,mape9,error9]=calc_error(T_train9,T_sim9);
fprintf('\n')

disp('Testing set error index')
[mae10,rmse10,mape10,error10]=calc_error(T_test10,T_sim10);
fprintf('\n')
toc


figure
plot(T_test2,'k','linewidth',2);
hold on;
plot(T_sim2,'y--','linewidth',1);
hold on;
plot(T_sim6,'g--','linewidth',1);
hold on;
plot(T_sim8,'r--','linewidth',1);
hold on;
plot(T_sim10,'b--','linewidth',1);
legend('Target','LSTM','VMD-LSTM','VMD-TSO-LSTM','VMD-TSO-BILSTM');
title('Comparison chart of prediction results of four models');
xlabel('Sample Index');
ylabel('Values');
grid on;

figure
plot(abs(error2),'k','linewidth',1);
hold on
plot(abs(error6),'g','linewidth',1);
hold on
plot(abs(error8),'r','linewidth',1);
hold on
plot(abs(error10),'b','linewidth',1);
legend('LSTM','VMD-LSTM','VMD-TSO-LSTM','VMD-TSO-BILSTM');
title('Comparison chart of prediction results of four models');
grid on;
