# Supplementary material for: Short-term wind speed prediction of wind farm based on TSO-VMD-BiLSTM
Source: PeerJ Comput Sci. 2024 May 21;10:e2032. doi: 10.7717/peerj-cs.2032 (PMC11157613; doi:10.7717/peerj-cs.2032)
Supplement: Supplemental Information 3 [file peerj-cs-10-2032-s003.zip › Code/Example 1/vmdtest.m]

tic
clc
clear all
fs=1;
Ts=1/fs;

X = xlsread('HM1.xlsx','A2:E2997');

save origin_data X

L=length(X);
t=(0:L-1)*Ts;
STA=0; 

%--------- some sample parameters forVMD£º
alpha = 2500;       % moderate bandwidth constraint£º
tau = 0;          % noise-tolerance (no strict fidelity enforcement)£º
K = 5;              % modes£º
DC = 0;             % no DC part imposed£º
init = 1;           % initialize omegas uniformly  £º
tol = 1e-7         
%--------------- Run actual VMD code:-----------------------
[u, u_hat, omega] = VMD(X(:,end), alpha, tau, K, DC, init, tol);

save vmd_data u

figure(1);
imfn=u;
n=size(imfn,1); 
subplot(n+1,1,1);  
plot(t,X(:,end)); 
ylabel('original signal','fontsize',12,'fontname','Verdana');
title('VMD');

for n1=1:n
    subplot(n+1,1,n1+1);
    plot(t,u(n1,:));
    ylabel(['IMF' int2str(n1)]);
end
 xlabel('time\itt/15mintue','fontsize',12,'fontname','Verdana');
