# Supplementary material for: Short-term wind speed prediction of wind farm based on TSO-VMD-BiLSTM
Source: PeerJ Comput Sci. 2024 May 21;10:e2032. doi: 10.7717/peerj-cs.2032 (PMC11157613; doi:10.7717/peerj-cs.2032)
Supplement: Supplemental Information 3 [file peerj-cs-10-2032-s003.zip › Code/Example 2/calc_error.m]

function [mae,rmse,mape,error]=calc_error(x1,x2)

 error=x2-x1;  
 rmse=sqrt(mean(error.^2));
 disp(['1.RMSE£º',num2str(rmse)])

 mae=mean(abs(error));
disp(['2.MAE£º',num2str(mae)])

 mape=mean(abs(error)/x1);
 disp(['3.MAPE£º',num2str(mape*100),'%'])

end
