# Supplementary material for: Short-term wind speed prediction of wind farm based on TSO-VMD-BiLSTM
Source: PeerJ Comput Sci. 2024 May 21;10:e2032. doi: 10.7717/peerj-cs.2032 (PMC11157613; doi:10.7717/peerj-cs.2032)
Supplement: Supplemental Information 3 [file peerj-cs-10-2032-s003.zip › Code/Example 2/data_process.m]

function [in,out]=data_process(data,num)

n=length(data)-num;
for i=1:n
    x(i,:)=data(i:i+num);
end
in=x(:,1:end-1);
out=x(:,end);
