# Supplementary material for: Short-term wind speed prediction of wind farm based on TSO-VMD-BiLSTM
Source: PeerJ Comput Sci. 2024 May 21;10:e2032. doi: 10.7717/peerj-cs.2032 (PMC11157613; doi:10.7717/peerj-cs.2032)
Supplement: Supplemental Information 3 [file peerj-cs-10-2032-s003.zip › Code/Example 2/fical.m]

function fitness = fical(Positions)


f_ = evalin('base', 'f_');
p_train = evalin('base', 'p_train');
t_train = evalin('base', 't_train');
Positions(2)=round(Positions(2))
layers = [
    sequenceInputLayer(f_)            
    
    bilstmLayer(Positions(2))           
    reluLayer                         

    fullyConnectedLayer(1)            
    regressionLayer];

options = trainingOptions('adam', ...           
         'MaxEpochs', 100, ...                 
         'InitialLearnRate', Positions(1), ...  
         'LearnRateSchedule', 'piecewise', ...  
         'LearnRateDropFactor', 0.5, ...        
         'LearnRateDropPeriod', 80, ...        
         'Shuffle', 'every-epoch', ...          
         'ValidationPatience', Inf, ...        
         'L2Regularization', Positions(3), ... 
         'ExecutionEnvironment', 'cpu',...  
         'Verbose', false);


net = trainNetwork(p_train, t_train, layers, options);


t_sim = predict(net, p_train);


fitness = sqrt(sum((t_sim - t_train).^2) ./ length(t_sim));

end
