# Supplementary material for: Short-term wind speed prediction of wind farm based on TSO-VMD-BiLSTM
Source: PeerJ Comput Sci. 2024 May 21;10:e2032. doi: 10.7717/peerj-cs.2032 (PMC11157613; doi:10.7717/peerj-cs.2032)
Supplement: Supplemental Information 3 [file peerj-cs-10-2032-s003.zip › Code/Example 2/fun.m]

function [fitness,net] = fun(x,numFeatures,numResponses,X) 

numHiddenUnits = round(x(1));
maxEpochs = round(x(2));
InitialLearnRate = x(3);

num_samples = length(X);       
kim = 5;                      
zim =  1;                      
or_dim = size(X,2);


for i = 1: num_samples - kim - zim + 1
    res(i, :) = [reshape(X(i: i + kim - 1,:), 1, kim*or_dim), X(i + kim + zim - 1,:)];
end


outdim = 1;                                 
num_size = 0.7;                              
num_train_s = round(num_size * num_samples); 
f_ = size(res, 2) - outdim;                  


P_train = res(1: num_train_s, 1: f_)';
T_train = res(1: num_train_s, f_ + 1: end)';


[p_train, ps_input] = mapminmax(P_train, 0, 1);
[t_train, ps_output] = mapminmax(T_train, 0, 1);


layers = [ ...
    sequenceInputLayer(numFeatures)
    lstmLayer(numHiddenUnits)
    fullyConnectedLayer(numResponses)
    regressionLayer];


options = trainingOptions('adam', ...
    'MaxEpochs',maxEpochs, ...
    'ExecutionEnvironment' ,'cpu',...
    'InitialLearnRate',InitialLearnRate,...
    'GradientThreshold',1, ...
    'LearnRateDropPeriod',100, ...
    'LearnRateDropFactor',0.2, ...
    'L2Regularization',0.01, ...
    'Verbose',0);


net = trainNetwork(p_train,t_train,layers,options);


numTimeStepsTrain = size(p_train,2);
for i = 1:numTimeStepsTrain
    [net,predictTrain_fit(:,i)] = predictAndUpdateState(net,p_train(:,i),'ExecutionEnvironment','cpu');
    
end


fitness = sqrt(mse(t_train-predictTrain_fit));
disp('Training ended....')
end
